# Supplementary material for: 2-Phenyl­anilinium dihydrogen phosphate
Source: Acta Crystallogr Sect E Struct Rep Online. 2010 Sep 11;66(Pt 10):o2556. doi: 10.1107/S160053681003535X (PMC2983432; doi:10.1107/S160053681003535X)
Supplement: Supplementary file 2 [file e-66-o2556-Isup2.hkl]

#
# h,k,l, Fc-squared, Fo-squared, sigma(Fo-squared) and status flag
#
data_I
_shelx_title ' ben nasr 4'
_shelx_refln_list_code          4
_shelx_F_calc_maximum      121.74
_exptl_crystal_F_000       560.00
_reflns_d_resolution_high  0.7076
 
loop_
 _symmetry_equiv_pos_as_xyz
 'x, y, z'
 '-x, y+1/2, -z+1/2'
 '-x, -y, -z'
 'x, -y-1/2, z-1/2'
 
_cell_length_a    15.4580
_cell_length_b     4.7422
_cell_length_c    18.4765
_cell_angle_alpha  90.000
_cell_angle_beta  112.008
_cell_angle_gamma  90.000
 
_shelx_F_squared_multiplier     1.000
 
loop_
 _refln_index_h
 _refln_index_k
 _refln_index_l
 _refln_F_squared_calc
 _refln_F_squared_meas
 _refln_F_squared_sigma
 _refln_observed_status
   4   0   0     2649.58     2615.17    146.95 o
   5   0   0     1401.88     1256.40     51.94 o
   6   0   0       70.72       42.18      9.83 o
   7   0   0     1512.57     1409.41     49.05 o
   8   0   0     1902.55     1947.86     62.15 o
   9   0   0     1022.20     1077.55     88.02 o
  10   0   0      110.27      110.45     16.51 o
  11   0   0      998.75     1060.14     81.14 o
  12   0   0     1812.77     1935.53     91.71 o
  13   0   0      586.68      663.26     29.50 o
  14   0   0      352.95      377.37     13.16 o
  15   0   0        0.54        8.82      6.78 o
  16   0   0      190.95      228.93     14.17 o
  17   0   0       13.28       14.85      9.43 o
  18   0   0        2.37        5.36     10.17 o
  19   0   0      171.63      207.37     17.97 o
   3   1   0       20.15       27.88     10.24 o
   4   1   0     2142.83     1863.15     43.56 o
   5   1   0      512.16      523.87     12.93 o
   6   1   0       36.07       31.85      4.50 o
   7   1   0        6.61        9.45      3.10 o
   8   1   0      576.40      608.79     27.70 o
   9   1   0      278.42      280.81      6.96 o
  10   1   0      170.86      172.29      6.68 o
  11   1   0      198.52      197.03     12.62 o
  12   1   0       87.82      110.11      7.59 o
  13   1   0       11.27        6.94      4.47 o
  14   1   0       85.75       74.52     10.71 o
  15   1   0        0.07       -0.63      5.88 o
  16   1   0        0.60       -0.79      6.49 o
  17   1   0        1.70        8.79      6.74 o
  18   1   0       33.39       37.08     15.66 o
  19   1   0        0.36        9.48     11.01 o
   0   2   0        5.14        3.87      6.14 o
   1   2   0      344.60      334.72      7.04 o
   2   2   0      471.07      425.48      9.70 o
   3   2   0      925.57      838.12     20.37 o
   4   2   0      881.00      877.40     17.63 o
   5   2   0     1304.36     1317.10     27.24 o
   6   2   0      469.01      407.45     11.48 o
   7   2   0      988.12      989.79     17.02 o
   8   2   0      568.03      624.96     12.64 o
   9   2   0       15.09       20.39      7.24 o
  10   2   0       62.77       69.55     11.02 o
  11   2   0      501.56      549.03     15.39 o
  12   2   0       32.72       24.59      3.20 o
  13   2   0       21.08       19.71      3.05 o
  14   2   0      280.39      271.76      7.71 o
  15   2   0       37.38       34.25      6.98 o
  16   2   0       65.20       64.57      4.66 o
  17   2   0       29.06       30.22      9.66 o
  18   2   0       37.59       10.11     22.65 o
  19   2   0       12.43       -3.19     21.10 o
   1   3   0       13.75       13.41      3.42 o
   2   3   0       28.41       25.19      3.16 o
   3   3   0       78.08       83.53      4.84 o
   4   3   0      164.16      194.90      8.82 o
   5   3   0       45.57       60.07      4.10 o
   6   3   0       83.53       89.95      5.05 o
   7   3   0      215.76      223.15      8.20 o
   8   3   0      573.59      611.63     16.21 o
   9   3   0      352.18      332.43     14.56 o
  10   3   0      117.57      115.12      5.89 o
  11   3   0        0.53       -2.34      9.01 o
  12   3   0       11.75        6.14      6.58 o
  13   3   0       22.66       15.24      4.72 o
  14   3   0       22.14       23.78      9.14 o
  15   3   0        3.12        3.65      7.26 o
  16   3   0        3.66       18.40     10.18 o
  17   3   0       11.22       -2.37     17.13 o
   0   4   0      472.57      494.43     18.72 o
   1   4   0      330.25      345.47      8.82 o
   2   4   0      219.81      243.32      7.17 o
   3   4   0      197.25      186.68     13.06 o
   4   4   0       89.55       81.03      7.70 o
   5   4   0      196.15      205.85      8.24 o
   6   4   0      123.57      126.31      7.20 o
   7   4   0       63.69       72.32      6.79 o
   8   4   0       76.21       71.08     11.99 o
   9   4   0       43.19       48.95      6.88 o
  10   4   0       15.75       -2.69     13.24 o
  11   4   0        8.35       15.70      7.30 o
  12   4   0      121.56       95.41     19.36 o
  13   4   0       45.83       50.78     29.26 o
  14   4   0       16.26       18.76     13.22 o
  15   4   0       29.03       38.10     19.51 o
  16   4   0       12.80      -14.00     30.48 o
   1   5   0        2.91        2.21      4.58 o
   2   5   0       14.54        5.65      3.88 o
   3   5   0       13.98       16.75      5.76 o
   4   5   0       16.30       10.40      6.27 o
   5   5   0        3.99       -1.54      6.14 o
   6   5   0        0.04       -7.42      7.42 o
   7   5   0       52.59       56.55      9.26 o
   8   5   0       38.16       50.98      8.66 o
   9   5   0       24.62       17.62     14.71 o
  10   5   0       21.98       27.02     16.12 o
  11   5   0        0.54       -3.79     12.59 o
  12   5   0        0.28       32.84     40.75 o
  13   5   0        0.63       -8.32     24.30 o
   0   6   0       24.50       21.93     28.11 o
   1   6   0        3.95        2.18      8.60 o
   2   6   0       19.96        6.90      5.41 o
   3   6   0       23.86       10.65      8.04 o
   4   6   0       86.70       86.56     11.46 o
   5   6   0       87.75       94.54     15.01 o
   6   6   0       48.03       71.45     18.05 o
   7   6   0       43.81       12.84     19.56 o
   8   6   0       91.53       64.31     23.32 o
 -20   1   1        0.50       10.78     16.01 o
 -19   1   1        0.12       -9.82     12.17 o
 -18   1   1       90.03       85.79      9.71 o
 -17   1   1       78.41       73.98      8.69 o
 -16   1   1        6.61        7.84      5.65 o
 -15   1   1       23.86       21.92      8.18 o
 -14   1   1      450.38      469.03     14.70 o
 -13   1   1       10.59        1.01      4.50 o
 -12   1   1       57.02       73.30      6.32 o
 -11   1   1      976.48     1012.23     29.21 o
 -10   1   1      480.83      503.82     14.47 o
  -9   1   1      108.48      110.00      4.31 o
  -8   1   1        0.86        2.71      5.86 o
  -7   1   1     1416.12     1528.20     42.90 o
  -6   1   1       15.06        8.62      3.58 o
  -5   1   1       77.26       53.38     12.14 o
  -4   1   1     1097.83     1179.35     38.18 o
  -3   1   1       97.08      189.87     11.88 o
   2   1   1     2536.20     2307.91    191.94 o
   3   1   1     2116.52     1713.93     53.35 o
   4   1   1      346.81      370.09     14.97 o
   5   1   1      128.99      131.32      8.54 o
   6   1   1      335.88      401.27     17.87 o
   7   1   1      124.49      140.26      6.64 o
   8   1   1      771.91      738.36     18.55 o
   9   1   1      125.28      106.75     11.00 o
  10   1   1     1126.83     1125.34     37.30 o
  11   1   1     1931.72     2028.31     48.99 o
  12   1   1       82.54       85.56      6.05 o
  13   1   1       69.49       55.40     11.15 o
  14   1   1      188.50      177.64      8.09 o
  15   1   1       39.62       25.08      6.41 o
  16   1   1        0.02        3.42      5.21 o
  17   1   1        1.97       -3.67      6.86 o
  18   1   1        0.00       -5.77      8.65 o
  19   1   1        8.87       -2.41     13.87 o
 -19   2   1        4.25       10.30     10.57 o
 -18   2   1        6.32       10.00     12.96 o
 -17   2   1       59.54       58.49     13.37 o
 -16   2   1       43.34       51.18     10.11 o
 -15   2   1      104.25       83.29     20.20 o
 -14   2   1      200.56      199.24     10.90 o
 -13   2   1      277.86      269.82      8.72 o
 -12   2   1       67.38       50.52      4.95 o
 -11   2   1      167.35      164.25      8.74 o
 -10   2   1      288.96      297.85     19.34 o
  -9   2   1      691.91      707.17     24.74 o
  -8   2   1     1289.05     1272.93     47.52 o
  -7   2   1      182.70      170.31      7.97 o
  -6   2   1     2488.43     2499.76     69.78 o
  -5   2   1     1102.38     1056.78     30.37 o
  -4   2   1      598.60      587.38     23.36 o
  -3   2   1     5588.18     5221.88    130.66 o
  -2   2   1      938.15      879.33     21.69 o
  -1   2   1     3588.16     3305.60     50.74 o
   0   2   1      304.35      237.89      6.75 o
   1   2   1     1341.33     1365.16     37.25 o
   2   2   1        0.05       -3.07      3.07 o
   3   2   1        0.04        8.69      2.76 o
   4   2   1        0.96       10.15      2.96 o
   5   2   1      123.05      100.38      3.77 o
   6   2   1      913.08      912.31     16.40 o
   7   2   1      495.22      455.30     14.21 o
   8   2   1      573.32      560.92     16.89 o
   9   2   1      170.74      166.32      5.49 o
  10   2   1      453.92      500.62     21.12 o
  11   2   1     1180.42     1250.05     36.73 o
  12   2   1        1.47       -4.55      4.55 o
  13   2   1        1.23        1.00      8.34 o
  14   2   1       90.46       80.23      5.75 o
  15   2   1        0.77       -6.05      6.05 o
  16   2   1       21.21       17.78      5.45 o
  17   2   1       38.22       22.70     13.26 o
  18   2   1       88.65       95.30     22.28 o
 -18   3   1       17.34        0.59     19.92 o
 -17   3   1       20.71       19.29     10.89 o
 -16   3   1       68.34       64.73     12.49 o
 -15   3   1       43.67       41.17      8.20 o
 -14   3   1       69.88       63.20      8.89 o
 -13   3   1      104.98       96.39      8.03 o
 -12   3   1       39.23       41.69      4.40 o
 -11   3   1      114.71      112.34      6.17 o
 -10   3   1       54.61       46.28      8.68 o
  -9   3   1      186.57      204.28      7.37 o
  -8   3   1      122.06      134.81      8.65 o
  -7   3   1      174.78      172.99      7.55 o
  -6   3   1     1045.26     1092.49     23.30 o
  -5   3   1      145.43      126.86      5.30 o
  -4   3   1      363.28      330.71      8.50 o
  -3   3   1     1447.75     1456.76     35.82 o
  -2   3   1      200.97      181.67      5.04 o
  -1   3   1       24.96       20.84      6.76 o
   0   3   1      654.11      647.30     12.22 o
   1   3   1      241.68      231.60      6.01 o
   2   3   1       85.83       78.12      4.94 o
   3   3   1      578.76      598.48     12.04 o
   4   3   1      204.38      217.83      6.19 o
   5   3   1      636.49      675.22     17.17 o
   6   3   1      608.58      663.93     17.21 o
   7   3   1      129.15      161.65      6.18 o
   8   3   1      352.30      363.94     12.15 o
   9   3   1      129.54      142.94      5.07 o
  10   3   1      136.64      151.35      5.45 o
  11   3   1       54.33       52.93     11.84 o
  12   3   1        5.85        4.81      5.77 o
  13   3   1      115.83      123.02      6.59 o
  14   3   1       73.87       53.93      5.92 o
  15   3   1       14.88       21.95     12.73 o
  16   3   1       35.19       30.76     11.72 o
  17   3   1       46.99       56.44     15.17 o
 -16   4   1        0.38       14.42     24.60 o
 -15   4   1        0.01       13.58     13.98 o
 -14   4   1       31.51       36.43     21.93 o
 -13   4   1        0.98       11.40      6.74 o
 -12   4   1       12.17        4.81      9.73 o
 -11   4   1      106.96      107.57     11.45 o
 -10   4   1       56.62       56.05      7.42 o
  -9   4   1       17.94       29.48      8.40 o
  -8   4   1       42.91       55.63      6.06 o
  -7   4   1       46.25       49.45      8.71 o
  -6   4   1       94.43       76.37      6.35 o
  -5   4   1       52.47       43.90      5.58 o
  -4   4   1       34.41       31.23      4.32 o
  -3   4   1       40.67       49.44      4.26 o
  -2   4   1        0.51        6.06      7.34 o
  -1   4   1       56.01       64.61      4.91 o
   0   4   1      744.33      797.85     15.63 o
   1   4   1      720.08      737.67     15.90 o
   2   4   1      824.24      857.79     26.22 o
   3   4   1     1169.91     1272.65     27.24 o
   4   4   1      423.18      421.18     10.94 o
   5   4   1      169.26      179.92      8.05 o
   6   4   1      200.35      203.60      7.73 o
   7   4   1       62.08       79.87      7.53 o
   8   4   1       12.76        9.23      6.50 o
   9   4   1       26.04       18.67      6.99 o
  10   4   1       31.96       30.91      7.34 o
  11   4   1        0.91        0.15      8.35 o
  12   4   1       28.98       30.32     13.79 o
  13   4   1      137.18      126.45     17.80 o
  14   4   1       51.32       60.74     17.25 o
  15   4   1       56.72       51.95     27.30 o
 -13   5   1        0.84       29.38     18.00 o
 -12   5   1        5.52       39.49     24.21 o
 -11   5   1        3.63        7.61     10.00 o
 -10   5   1        0.09      -11.62     18.52 o
  -9   5   1        7.60       -0.29      5.94 o
  -8   5   1       18.64        5.71      8.56 o
  -7   5   1       45.27       33.19      9.56 o
  -6   5   1       69.47       70.20     10.19 o
  -5   5   1        9.42       20.07      6.40 o
  -4   5   1        0.16       -1.92      5.39 o
  -3   5   1       16.01       11.47      6.93 o
  -2   5   1        9.10       14.84      4.51 o
  -1   5   1        3.88        0.72      4.19 o
   0   5   1      109.62       96.74     11.42 o
   1   5   1        0.01        0.71      6.07 o
   2   5   1        1.90       -1.27      4.71 o
   3   5   1       15.23       11.61      6.24 o
   4   5   1       10.48        2.69      6.64 o
   5   5   1       25.39       11.38     12.29 o
   6   5   1        7.66       -3.09      6.91 o
   7   5   1       28.85       25.86      9.33 o
   8   5   1        0.60       14.05     10.03 o
   9   5   1       37.23       32.58     13.83 o
  10   5   1       15.77      -10.59     18.26 o
  11   5   1       11.55       31.96     20.54 o
  12   5   1        4.71       22.11     22.31 o
  13   5   1        1.24      -19.35     24.38 o
  -9   6   1       13.05       -4.83     20.79 o
  -8   6   1       11.75        2.07     20.94 o
  -7   6   1        2.55      -11.83     17.70 o
  -6   6   1       16.70       12.34     15.28 o
  -5   6   1       17.52       26.52     12.24 o
  -4   6   1        0.90       15.02     10.49 o
  -3   6   1        0.82       -5.79      5.79 o
  -2   6   1        4.56       11.28      9.51 o
  -1   6   1        0.44        1.97      8.40 o
   0   6   1        0.28        4.81      9.66 o
   1   6   1        7.54       15.19      9.09 o
   2   6   1       17.35       30.05      8.74 o
   3   6   1       21.50       27.50      8.97 o
   4   6   1       11.31       18.38     17.13 o
   5   6   1        0.25        1.50     14.86 o
   6   6   1       18.56       41.64     20.25 o
   7   6   1        2.72       -9.46     23.53 o
   8   6   1        7.39       11.56     22.89 o
 -20   0   2       18.59        3.39     25.90 o
 -19   0   2      120.78      118.47     17.56 o
 -18   0   2       84.23       77.91     12.41 o
 -17   0   2       45.43       54.32      9.56 o
 -16   0   2       21.96       33.69      9.70 o
 -15   0   2        0.25        5.07     14.92 o
 -14   0   2      840.88      902.50     40.21 o
 -13   0   2        3.06        5.96      9.49 o
 -12   0   2      172.26      209.52     32.92 o
 -11   0   2     1087.65     1135.90     53.10 o
 -10   0   2       87.61       90.07      8.58 o
  -9   0   2      129.67      130.81     19.29 o
  -8   0   2      601.66      686.73     22.19 o
  -7   0   2      522.74      555.34     23.26 o
  -6   0   2       50.76       57.45     11.56 o
  -5   0   2      206.07      188.24      9.33 o
  -4   0   2     4640.58     4234.78    254.22 o
   4   0   2     3519.09     3432.92    134.27 o
   5   0   2     5588.87     6001.66    238.02 o
   6   0   2       12.07       10.78      4.81 o
   7   0   2      591.22      626.23     24.75 o
   8   0   2     1320.90     1554.36     51.33 o
   9   0   2       24.32       25.77      8.21 o
  10   0   2      101.62      125.38      8.75 o
  11   0   2       11.57       14.24      6.85 o
  12   0   2        2.49       -6.78      7.46 o
  13   0   2       32.33       13.49      5.36 o
  14   0   2        0.23        8.21      4.75 o
  15   0   2       62.15       58.18      7.93 o
  16   0   2       78.16       72.08      9.70 o
  17   0   2       87.97       84.97     12.00 o
  18   0   2        0.19       -3.39     11.53 o
  19   0   2        3.39       14.24     15.53 o
 -20   1   2       26.11       39.56     26.45 o
 -19   1   2      128.23      167.11     56.35 o
 -18   1   2        7.93       11.78      7.64 o
 -17   1   2       88.21       71.28      7.63 o
 -16   1   2       45.53       44.85      6.34 o
 -15   1   2        7.72       10.27      6.57 o
 -14   1   2      335.13      354.43      9.47 o
 -13   1   2       22.47       10.82      6.37 o
 -12   1   2      614.55      675.90     13.89 o
 -11   1   2      945.40     1010.80     22.95 o
 -10   1   2       52.30       59.66      4.45 o
  -9   1   2      580.15      567.74     11.75 o
  -8   1   2      521.19      526.89     13.88 o
  -7   1   2     2055.29     2019.81     41.83 o
  -6   1   2     1869.07     1687.20     37.93 o
  -5   1   2      675.26      527.51     26.37 o
  -4   1   2     2636.01     2371.64     53.82 o
  -3   1   2    14819.51    13224.03    540.07 o
   1   1   2      160.49      199.23     12.48 o
   2   1   2     3547.51     3156.24     66.88 o
   3   1   2     2310.57     2129.36     45.77 o
   4   1   2     2045.78     1906.22     56.49 o
   5   1   2     2973.69     2990.92     67.57 o
   6   1   2      141.81      138.91     11.10 o
   7   1   2     2429.11     2324.28     64.76 o
   8   1   2     2226.12     2392.60     57.91 o
   9   1   2      529.64      566.61     12.54 o
  10   1   2      278.43      290.39      9.58 o
  11   1   2      308.07      342.01     10.82 o
  12   1   2       44.27       36.13      6.32 o
  13   1   2      107.61      114.91      6.50 o
  14   1   2       95.86       81.08      9.26 o
  15   1   2       13.52       20.86      5.52 o
  16   1   2      114.49      111.07      9.22 o
  17   1   2        6.53        4.41      6.71 o
  18   1   2       30.95       18.16      9.16 o
  19   1   2       61.73       75.62     23.74 o
 -19   2   2       10.23       19.00     13.55 o
 -18   2   2        9.57        7.35     11.29 o
 -17   2   2       11.11       14.66      7.25 o
 -16   2   2        3.81        8.36      7.13 o
 -15   2   2        0.57        5.11      4.99 o
 -14   2   2        3.92        0.19      9.00 o
 -13   2   2        4.42       -5.91      8.88 o
 -12   2   2        0.79       -5.06      5.06 o
 -11   2   2       60.71       70.92      5.23 o
 -10   2   2       48.17       51.49     17.14 o
  -9   2   2       24.35       26.01      3.90 o
  -8   2   2       21.29       16.41      3.05 o
  -7   2   2     1883.36     1960.36     37.11 o
  -6   2   2      545.28      582.46     11.83 o
  -5   2   2      458.98      465.61     21.77 o
  -4   2   2      507.79      484.47     16.75 o
  -3   2   2     1160.01     1226.10     30.76 o
  -2   2   2      252.25      236.27      6.04 o
  -1   2   2       63.18       43.22      3.12 o
   0   2   2     2953.00     2890.65     45.88 o
   1   2   2     1177.97     1168.26     19.42 o
   2   2   2        0.00        3.79      3.83 o
   3   2   2       21.62       28.43      3.27 o
   4   2   2       30.64       28.03      3.69 o
   5   2   2        8.14        5.11      2.29 o
   6   2   2       12.71        7.48      3.03 o
   7   2   2        7.91        7.05      3.13 o
   8   2   2      109.23      115.07      7.11 o
   9   2   2      121.15      134.84      5.97 o
  10   2   2       22.58       22.37      4.23 o
  11   2   2       20.78       16.40      3.53 o
  12   2   2      200.70      206.47      9.43 o
  13   2   2       18.43       12.43     12.95 o
  14   2   2        3.98       -3.70      5.51 o
  15   2   2       10.70       15.65      7.19 o
  16   2   2        6.20        6.85      7.02 o
  17   2   2        3.81       19.04     17.66 o
  18   2   2        3.87       -0.54     16.23 o
 -18   3   2        1.28       41.73     20.59 o
 -17   3   2        2.84       11.09     16.63 o
 -16   3   2       12.39       29.32     11.35 o
 -15   3   2       19.82       22.24     21.42 o
 -14   3   2       51.51       50.79      8.47 o
 -13   3   2        2.92       11.51      6.63 o
 -12   3   2       18.23       11.08      6.20 o
 -11   3   2       12.31        6.06      7.36 o
 -10   3   2        4.87       -0.92      5.66 o
  -9   3   2        2.98       -0.86      5.05 o
  -8   3   2        0.30        5.17      4.28 o
  -7   3   2        1.46       -0.76      4.59 o
  -6   3   2       64.47       64.10      4.85 o
  -5   3   2      111.88      125.80      5.00 o
  -4   3   2      108.99      120.13      5.05 o
  -3   3   2      102.60      108.85      4.08 o
  -2   3   2       78.94       73.99      5.63 o
  -1   3   2       13.42       17.86      3.25 o
   0   3   2      331.11      328.47      7.31 o
   1   3   2      561.53      562.69     22.56 o
   2   3   2       47.39       37.26      4.11 o
   3   3   2      156.13      186.92      6.39 o
   4   3   2       88.55       99.66      5.48 o
   5   3   2      103.51      102.17      5.24 o
   6   3   2      429.21      447.71     21.36 o
   7   3   2       34.35       32.22      5.07 o
   8   3   2      143.26      134.25      6.27 o
   9   3   2      413.47      399.63     10.32 o
  10   3   2       20.41       20.79      6.19 o
  11   3   2      277.11      283.91     21.97 o
  12   3   2        1.67       -0.14      3.20 o
  13   3   2        0.21        0.87      4.39 o
  14   3   2       39.97       27.91      5.45 o
  15   3   2        2.66       -0.61      8.43 o
  16   3   2        3.59       -2.32     16.65 o
  17   3   2        1.77       13.02     17.90 o
 -16   4   2        0.29      -14.77     18.01 o
 -15   4   2        0.51       21.62     16.68 o
 -14   4   2        0.10        9.79     12.41 o
 -13   4   2        9.60        6.15     10.88 o
 -12   4   2        0.50        3.19      9.03 o
 -11   4   2        4.97        3.78      5.84 o
 -10   4   2        0.42       -0.19      5.95 o
  -9   4   2        0.07       -5.35      6.69 o
  -8   4   2       16.33        9.49      4.13 o
  -7   4   2       42.10       38.98      4.80 o
  -6   4   2       49.95       32.20      4.75 o
  -5   4   2      150.79      136.05      5.99 o
  -4   4   2       78.61       62.39      5.02 o
  -3   4   2       29.79       26.12      9.25 o
  -2   4   2       78.40       73.13      5.06 o
  -1   4   2       57.67       55.63      6.69 o
   0   4   2      102.95      109.56      5.30 o
   1   4   2        1.23        4.06      4.63 o
   2   4   2       27.26       38.96      5.50 o
   3   4   2       12.04        5.38      4.34 o
   4   4   2        5.07       -3.91      4.65 o
   5   4   2        9.58       12.02      4.85 o
   6   4   2        6.80        7.26      5.02 o
   7   4   2      108.99      125.89      6.87 o
   8   4   2        0.43       -2.72      6.20 o
   9   4   2        0.47       -4.72      4.72 o
  10   4   2        1.44       10.29     10.15 o
  11   4   2        3.98       14.41     10.75 o
  12   4   2       23.27       17.30     11.60 o
  13   4   2       13.36      -14.09     15.95 o
  14   4   2        0.23       24.22     13.64 o
  15   4   2        0.02       -1.63     20.65 o
 -13   5   2       66.31      123.20     31.40 o
 -12   5   2       69.49       70.76     18.42 o
 -11   5   2       50.80       46.06     13.32 o
 -10   5   2       69.64       78.56     15.03 o
  -9   5   2      119.39      135.99     12.38 o
  -8   5   2      203.17      240.98     10.74 o
  -7   5   2      178.28      205.08     12.61 o
  -6   5   2      117.03      116.57      9.00 o
  -5   5   2      124.08      119.92      7.34 o
  -4   5   2      179.36      185.17      7.27 o
  -3   5   2      118.02      106.05      9.77 o
  -2   5   2      140.75      120.86     13.80 o
  -1   5   2      144.78      134.38      6.08 o
   0   5   2      100.32       89.46      5.63 o
   1   5   2      175.10      185.44      7.70 o
   2   5   2      115.65      124.25      7.19 o
   3   5   2      135.00      131.52      9.81 o
   4   5   2      228.11      215.57     18.05 o
   5   5   2      276.96      261.64     10.61 o
   6   5   2       41.61       39.04     12.04 o
   7   5   2       18.39       32.55      8.11 o
   8   5   2      112.96      143.70     11.78 o
   9   5   2       30.02       25.82     12.78 o
  10   5   2       19.05       30.73     17.07 o
  11   5   2       74.05       78.49     17.23 o
  12   5   2      113.75      106.10     19.53 o
  -9   6   2        1.44       20.53     21.89 o
  -8   6   2        1.22        2.03     18.56 o
  -7   6   2       14.32       17.12     19.00 o
  -6   6   2       28.48        5.90     14.33 o
  -5   6   2       10.46       23.49     10.71 o
  -4   6   2        0.00        8.91     11.85 o
  -3   6   2       17.26       10.51      9.98 o
  -2   6   2        3.82        6.12      9.14 o
  -1   6   2        4.66       -3.22     14.36 o
   0   6   2       15.08        6.00      9.58 o
   1   6   2        1.31        8.76      9.57 o
   2   6   2       19.90       40.88     12.76 o
   3   6   2       15.98       20.20     10.89 o
   4   6   2       38.36       62.95     19.12 o
   5   6   2       35.75       43.84     13.23 o
   6   6   2        1.67        8.32     20.27 o
   7   6   2        3.00      -10.32     18.50 o
   8   6   2       16.15       -6.81     69.81 o
 -20   1   3        6.40       16.91     17.93 o
 -19   1   3        8.58       32.96     13.50 o
 -18   1   3       16.29       10.52      6.66 o
 -17   1   3       19.00       18.27      6.13 o
 -16   1   3       14.32        3.67      6.52 o
 -15   1   3      216.15      207.68      8.09 o
 -14   1   3      131.39      122.86      7.00 o
 -13   1   3      696.90      701.21     18.67 o
 -12   1   3      770.04      825.50     17.04 o
 -11   1   3      189.63      173.77      8.63 o
 -10   1   3      249.28      240.51     12.54 o
  -9   1   3      106.96      111.98      4.89 o
  -8   1   3        6.35       17.60      6.44 o
  -7   1   3      429.61      411.23     16.73 o
  -6   1   3     3802.02     3741.53    104.00 o
  -5   1   3      574.15      584.55     23.73 o
  -4   1   3       61.74       42.34      4.15 o
  -3   1   3     9317.29     8750.66    169.41 o
  -2   1   3        9.40       53.99      8.60 o
   0   1   3     4840.12     4377.25    100.01 o
   1   1   3      124.31      185.68      9.27 o
   2   1   3      175.92      126.22      8.51 o
   3   1   3      166.67      155.64      5.89 o
   4   1   3      454.72      511.87     12.22 o
   5   1   3       34.53       52.84      3.15 o
   6   1   3      701.19      790.99     17.61 o
   7   1   3      220.67      216.63      8.80 o
   8   1   3       17.41       37.23      8.23 o
   9   1   3        4.67        6.77      6.07 o
  10   1   3        4.58       10.78      6.10 o
  11   1   3       59.43       52.23     12.54 o
  12   1   3        7.05        2.15      3.76 o
  13   1   3       48.93       46.85      4.77 o
  14   1   3       96.73       92.27     15.22 o
  15   1   3       17.59       26.63      5.78 o
  16   1   3       34.47       37.97     14.99 o
  17   1   3        9.69        4.53      7.61 o
  18   1   3       52.97       59.79     13.77 o
 -20   2   3       29.55       64.35     33.02 o
 -19   2   3        3.41       10.53     16.78 o
 -18   2   3       24.33        7.59     13.27 o
 -17   2   3        7.53       19.56      8.23 o
 -16   2   3       16.49       21.41      6.34 o
 -15   2   3       17.78       26.41      6.26 o
 -14   2   3      188.16      162.08      6.15 o
 -13   2   3      225.51      223.84      6.72 o
 -12   2   3       37.64       25.25      6.87 o
 -11   2   3      450.58      478.49     20.84 o
 -10   2   3      346.41      328.30     13.35 o
  -9   2   3     1632.40     1733.88     60.36 o
  -8   2   3      700.60      713.38     30.38 o
  -7   2   3      162.03      185.98      6.24 o
  -6   2   3      297.65      296.63     11.94 o
  -5   2   3       52.09       76.87      2.83 o
  -4   2   3      571.77      675.59     15.28 o
  -3   2   3      152.97      167.91      4.81 o
  -2   2   3       91.35       65.10      3.55 o
  -1   2   3      588.29      528.76     15.53 o
   0   2   3      330.04      342.97      7.81 o
   1   2   3        3.75       -1.04      2.83 o
   2   2   3       78.04       87.39      3.48 o
   3   2   3      242.15      236.91     10.21 o
   4   2   3      586.66      562.15     12.76 o
   5   2   3      730.00      701.54     12.22 o
   6   2   3      146.01      152.03      6.04 o
   7   2   3       77.47       95.19      9.07 o
   8   2   3      512.58      517.20     10.85 o
   9   2   3        4.92       13.50      8.63 o
  10   2   3      252.26      255.71     16.53 o
  11   2   3      658.10      632.37     14.96 o
  12   2   3        5.14        4.33      3.09 o
  13   2   3       50.70       58.34      3.73 o
  14   2   3       61.84       51.49      3.92 o
  15   2   3        8.05        5.21      6.01 o
  16   2   3       21.93       37.32     13.87 o
  17   2   3       68.96       62.27     14.11 o
  18   2   3       83.40       77.44     32.55 o
 -18   3   3       24.91       16.14     17.31 o
 -17   3   3      139.61      134.91     19.34 o
 -16   3   3        5.80       11.47     10.22 o
 -15   3   3       19.93       13.50      8.69 o
 -14   3   3       78.02       77.88      8.86 o
 -13   3   3       77.99       76.34     15.19 o
 -12   3   3      106.14      107.49      7.42 o
 -11   3   3       76.32       79.90      9.91 o
 -10   3   3      135.77      134.34      6.69 o
  -9   3   3      561.85      657.49     23.03 o
  -8   3   3      571.25      664.95     23.36 o
  -7   3   3       74.25       86.18      4.56 o
  -6   3   3      547.49      570.35     12.43 o
  -5   3   3      463.80      506.97      9.45 o
  -4   3   3      453.16      476.07      9.82 o
  -3   3   3      286.14      284.75      6.93 o
  -2   3   3       13.76       19.82      3.41 o
  -1   3   3     1056.14     1108.49     19.55 o
   0   3   3      812.09      806.63     13.07 o
   1   3   3      253.34      234.68      8.42 o
   2   3   3      578.14      588.38     12.36 o
   3   3   3      778.55      811.54     15.88 o
   4   3   3      740.39      773.97     15.47 o
   5   3   3      137.11      136.50      7.91 o
   6   3   3      104.04      118.51      7.42 o
   7   3   3      393.60      423.68     11.37 o
   8   3   3      217.49      207.00     10.48 o
   9   3   3        6.42        5.96      2.36 o
  10   3   3      108.45      110.09      6.62 o
  11   3   3      298.63      294.31     18.63 o
  12   3   3       63.43       61.79     10.58 o
  13   3   3       46.21       49.53      7.62 o
  14   3   3       70.86       67.95      9.12 o
  15   3   3       48.98       33.17     12.30 o
  16   3   3       36.53        2.63     20.61 o
 -16   4   3        7.41      -17.53     17.53 o
 -15   4   3       15.30       18.05     17.45 o
 -14   4   3        6.38        9.59     10.68 o
 -13   4   3        1.14        1.21     16.92 o
 -12   4   3       10.51       11.12      7.69 o
 -11   4   3        3.93        6.14      5.55 o
 -10   4   3        7.70        5.32      4.76 o
  -9   4   3        1.03        2.73      4.40 o
  -8   4   3       45.27       41.11      6.89 o
  -7   4   3       40.72       40.24      4.98 o
  -6   4   3      527.85      545.38     11.65 o
  -5   4   3      160.17      153.45      7.46 o
  -4   4   3      283.60      272.91      6.64 o
  -3   4   3      464.34      490.14     10.63 o
  -2   4   3       54.19       53.17      7.32 o
  -1   4   3       68.76       70.91      5.05 o
   0   4   3      187.99      178.39      6.17 o
   1   4   3       46.62       45.36      5.40 o
   2   4   3      193.20      192.57      7.24 o
   3   4   3       53.74       43.85      4.57 o
   4   4   3        2.06       -3.38      5.18 o
   5   4   3       16.04        5.47      7.53 o
   6   4   3       34.04       35.68      5.72 o
   7   4   3      108.48      120.32      8.06 o
   8   4   3        0.03       -1.34      4.79 o
   9   4   3        0.81       -3.03      5.36 o
  10   4   3       45.58       47.51      6.46 o
  11   4   3       13.55        5.81      4.80 o
  12   4   3        0.00       -1.31     14.34 o
  13   4   3       29.07       43.91     18.20 o
  14   4   3       10.46       19.85     15.77 o
 -14   5   3        0.09      -43.20     43.20 o
 -13   5   3       32.79       27.18     17.57 o
 -12   5   3       17.56       -0.09     16.56 o
 -11   5   3        0.49        3.88     14.04 o
 -10   5   3        0.01        4.12     11.44 o
  -9   5   3        2.79        5.33     11.62 o
  -8   5   3        2.04        7.31      4.67 o
  -7   5   3       10.37       11.03      4.29 o
  -6   5   3        1.00       -4.87      4.87 o
  -5   5   3        0.32       -4.79      4.89 o
  -4   5   3       62.70       63.04      5.51 o
  -3   5   3       11.23       13.48      4.57 o
  -2   5   3        2.19        4.06      4.40 o
  -1   5   3       11.67        3.08      7.33 o
   0   5   3        9.89        9.21      4.71 o
   1   5   3       22.58       24.26      8.00 o
   2   5   3        7.98        8.18      7.31 o
   3   5   3       15.86       16.24      6.48 o
   4   5   3       44.36       29.26      7.30 o
   5   5   3       49.76       59.04      7.69 o
   6   5   3        3.94        6.22     12.39 o
   7   5   3       13.13       21.78     10.23 o
   8   5   3       52.75       34.08     10.71 o
   9   5   3       31.28       12.88     15.64 o
  10   5   3       36.98       20.02     16.69 o
  11   5   3        0.19        5.58     24.51 o
  12   5   3        0.20      -22.99     28.48 o
  -9   6   3       11.70       -2.72     24.09 o
  -8   6   3        5.57       -3.39      6.49 o
  -7   6   3       18.26       41.85     17.98 o
  -6   6   3       62.05       74.81     21.24 o
  -5   6   3       46.65       45.73     13.03 o
  -4   6   3       11.90       22.49     10.58 o
  -3   6   3       20.13       -0.90     12.22 o
  -2   6   3       49.28       59.31     12.10 o
  -1   6   3       10.68       12.00     11.00 o
   0   6   3        1.78        6.93      8.32 o
   1   6   3       19.66       30.73     10.11 o
   2   6   3       18.02       25.49     11.18 o
   3   6   3       61.31       89.31     13.77 o
   4   6   3       18.86       12.66     13.02 o
   5   6   3        3.51      -12.88     12.88 o
   6   6   3      104.78       92.91     22.20 o
   7   6   3       17.77        8.63     22.31 o
 -20   0   4        8.19        9.43     16.95 o
 -19   0   4        0.87       -9.60     13.89 o
 -18   0   4        0.12      -11.65     11.65 o
 -17   0   4      314.19      333.59     19.86 o
 -16   0   4       59.03       74.40      9.53 o
 -15   0   4      243.16      235.13     13.20 o
 -14   0   4      836.78      955.18     31.28 o
 -13   0   4      108.29      131.07     10.02 o
 -12   0   4     1552.09     1592.29     42.32 o
 -11   0   4      825.43      878.85     69.20 o
 -10   0   4      164.05      193.06      9.38 o
  -9   0   4       43.95       38.65      8.95 o
  -8   0   4      433.76      400.69     17.22 o
  -7   0   4      576.39      563.88     15.52 o
  -6   0   4     1899.49     1949.98     54.21 o
  -5   0   4       27.40        0.75      7.12 o
  -4   0   4     9123.94     8076.43    169.82 o
   2   0   4     4243.69     3689.87     88.53 o
   3   0   4       15.92       34.93     13.90 o
   4   0   4     2525.98     2489.40     88.36 o
   5   0   4     2068.70     2295.80     64.89 o
   6   0   4     1519.37     1751.15     43.60 o
   7   0   4      561.95      601.75     16.61 o
   8   0   4     2157.21     2261.01     54.45 o
   9   0   4      697.17      757.58     20.07 o
  10   0   4      820.16      864.32     24.48 o
  11   0   4      357.63      395.81     15.53 o
  12   0   4       47.07       50.93      7.46 o
  13   0   4      139.72      143.49      9.97 o
  14   0   4       17.48       19.60      7.39 o
  15   0   4       53.51       64.35      9.63 o
  16   0   4       94.56      118.47     12.48 o
  17   0   4       24.73       35.87     11.53 o
  18   0   4       18.63        6.78     13.56 o
 -21   1   4       18.61       13.49     17.56 o
 -20   1   4        0.24       -5.03     15.37 o
 -19   1   4       11.68        7.84     12.63 o
 -18   1   4       76.77       80.09      7.55 o
 -17   1   4       11.89        5.65      5.62 o
 -16   1   4       15.74        4.62     10.03 o
 -15   1   4        7.13       11.84      4.52 o
 -14   1   4      281.92      271.26      8.66 o
 -13   1   4        0.66       -1.11      7.91 o
 -12   1   4      175.56      187.54     17.67 o
 -11   1   4        8.72       15.27      4.99 o
 -10   1   4        0.86        6.94      4.07 o
  -9   1   4       58.82       66.77      4.25 o
  -8   1   4      105.42      127.94      7.21 o
  -7   1   4      783.98      814.24     31.63 o
  -6   1   4      171.93      169.26     10.77 o
  -5   1   4      144.99      131.15      5.73 o
  -4   1   4     2477.46     2236.89     61.70 o
  -3   1   4      582.78      471.10     10.52 o
  -2   1   4     1423.89     1287.25     25.04 o
  -1   1   4      406.79      397.06      8.79 o
   0   1   4      203.42      154.10      8.56 o
   1   1   4       45.02       36.97      4.89 o
   2   1   4      480.14      403.36     10.45 o
   3   1   4        4.03       -5.06      5.06 o
   4   1   4      395.06      413.67     10.10 o
   5   1   4     1303.63     1375.35     35.65 o
   6   1   4       70.49       68.97      5.30 o
   7   1   4      153.06      154.37      9.22 o
   8   1   4      255.29      292.90      7.90 o
   9   1   4       91.15      106.07      5.04 o
  10   1   4       76.57       91.24      5.49 o
  11   1   4       86.49       82.87      4.98 o
  12   1   4       15.24       13.90      4.25 o
  13   1   4        0.67       -3.41      4.27 o
  14   1   4       22.51       17.22      4.77 o
  15   1   4        9.56        5.27      5.50 o
  16   1   4        0.28       -3.80      9.05 o
  17   1   4       14.30       20.28      9.74 o
  18   1   4        0.98       22.99     28.48 o
 -20   2   4        5.78        2.10     20.32 o
 -19   2   4       96.97      114.16     22.40 o
 -18   2   4       15.34       16.39     10.59 o
 -17   2   4        0.75       -3.82      8.40 o
 -16   2   4        1.47       12.70      7.03 o
 -15   2   4       31.79       34.35      6.81 o
 -14   2   4        2.78        4.24      4.92 o
 -13   2   4       29.17       19.39      5.05 o
 -12   2   4       35.42       23.19      5.81 o
 -11   2   4       10.19       16.79      5.11 o
 -10   2   4      184.61      214.64     14.28 o
  -9   2   4      313.55      317.21     14.53 o
  -8   2   4        2.87        1.44      7.13 o
  -7   2   4     1621.21     1641.16     65.04 o
  -6   2   4     1171.60     1220.39     27.52 o
  -5   2   4      160.74      181.77      5.33 o
  -4   2   4      168.27      198.18      9.10 o
  -3   2   4       17.94       23.51      3.93 o
  -2   2   4     1629.50     1669.15     29.60 o
  -1   2   4        9.47       14.66      3.23 o
   0   2   4        3.47       16.47      2.94 o
   1   2   4      214.96      251.94      6.01 o
   2   2   4       60.27       70.72      4.19 o
   3   2   4       66.70       62.35      3.85 o
   4   2   4      546.92      519.79     14.27 o
   5   2   4       29.36       40.13      2.95 o
   6   2   4       11.75       22.41      6.97 o
   7   2   4      171.10      193.44      8.22 o
   8   2   4       45.27       42.65      9.90 o
   9   2   4       57.19       54.00      5.11 o
  10   2   4        1.35       -5.27      6.43 o
  11   2   4       45.22       40.13     13.63 o
  12   2   4        0.26       -1.25      5.67 o
  13   2   4       43.61       47.98      6.87 o
  14   2   4       31.06       31.15      7.32 o
  15   2   4       19.39       22.21     13.29 o
  16   2   4        4.00       -0.74      6.35 o
  17   2   4        1.50        0.00     11.46 o
 -18   3   4        0.20       -0.70     15.53 o
 -17   3   4       22.48       24.83     11.08 o
 -16   3   4       44.08       34.50     10.70 o
 -15   3   4       50.28       51.78      9.63 o
 -14   3   4       15.86       16.88      7.42 o
 -13   3   4       13.52       14.03      6.63 o
 -12   3   4       51.31       49.11      5.01 o
 -11   3   4      206.98      206.47     12.61 o
 -10   3   4      512.16      520.01     14.03 o
  -9   3   4       26.28       28.87      3.96 o
  -8   3   4        1.66       10.85      4.02 o
  -7   3   4      381.38      392.01     25.47 o
  -6   3   4       32.17       38.22      4.51 o
  -5   3   4        0.05        5.10      3.68 o
  -4   3   4       11.04       17.63      3.11 o
  -3   3   4       92.47      105.69      4.81 o
  -2   3   4       47.60       42.25      4.19 o
  -1   3   4        0.00        0.99      3.10 o
   0   3   4     2471.15     2607.65     40.13 o
   1   3   4      726.67      777.06     15.69 o
   2   3   4      346.12      355.50     11.70 o
   3   3   4      419.84      441.24     10.81 o
   4   3   4        0.10        1.32      4.69 o
   5   3   4      305.29      301.81      8.30 o
   6   3   4       10.08       23.60      7.74 o
   7   3   4       17.82       14.09      8.51 o
   8   3   4      197.55      195.24      6.56 o
   9   3   4        4.17        5.94      5.31 o
  10   3   4       60.87       61.69     22.18 o
  11   3   4       41.96       28.86      6.97 o
  12   3   4       50.90       35.64      5.94 o
  13   3   4        9.48        7.87      5.85 o
  14   3   4        7.04       -2.11      9.31 o
  15   3   4       10.67       14.07     14.93 o
  16   3   4       10.16        1.36     27.26 o
 -17   4   4       26.75        3.39     44.96 o
 -16   4   4       54.37       69.25     40.11 o
 -15   4   4       60.02       80.85     15.50 o
 -14   4   4       70.09       62.98     11.70 o
 -13   4   4       19.43       28.14      9.43 o
 -12   4   4       34.24       18.10      5.13 o
 -11   4   4      197.81      171.06      9.56 o
 -10   4   4      116.66      115.44     13.15 o
  -9   4   4       61.89       68.28      7.66 o
  -8   4   4       59.53       72.09      7.52 o
  -7   4   4      189.70      193.75     12.12 o
  -6   4   4      239.66      259.77      7.19 o
  -5   4   4      122.96      108.58      5.39 o
  -4   4   4      308.43      314.78      7.58 o
  -3   4   4      604.01      663.47     13.54 o
  -2   4   4      692.16      750.28     19.70 o
  -1   4   4      113.66      107.33      5.09 o
   0   4   4      449.53      459.25     10.03 o
   1   4   4      712.65      753.75     19.48 o
   2   4   4      532.35      528.01     13.13 o
   3   4   4      494.88      497.21     13.95 o
   4   4   4       64.65       62.19      6.47 o
   5   4   4      578.47      591.99     16.32 o
   6   4   4      175.31      170.65     14.15 o
   7   4   4        2.41        5.74      5.52 o
   8   4   4      170.01      184.15      8.50 o
   9   4   4      208.04      221.36     10.25 o
  10   4   4      122.99      133.09      8.35 o
  11   4   4        7.53       -6.15     10.32 o
  12   4   4       71.47       91.63     11.81 o
  13   4   4       59.88       49.53     14.87 o
  14   4   4       37.51       39.83     23.76 o
 -14   5   4        4.04      -21.70     32.55 o
 -13   5   4        1.18        7.90     20.34 o
 -12   5   4        1.62        3.09     15.62 o
 -11   5   4        5.36       16.18     14.64 o
 -10   5   4       31.82       59.93     16.65 o
  -9   5   4       20.42        6.95     11.88 o
  -8   5   4        4.57        6.41      7.37 o
  -7   5   4       11.95       12.90      7.18 o
  -6   5   4       17.09       11.31      6.81 o
  -5   5   4       14.57        4.50      4.32 o
  -4   5   4       73.40       72.34      6.73 o
  -3   5   4        2.91        3.65      4.52 o
  -2   5   4        3.19        7.86      5.44 o
  -1   5   4        6.32        9.74      4.69 o
   0   5   4       15.16       10.01      8.08 o
   1   5   4        6.43        2.71      5.99 o
   2   5   4       31.56       31.47      7.13 o
   3   5   4       46.79       43.21      7.73 o
   4   5   4       73.26       85.22      9.04 o
   5   5   4       87.17       82.25      9.41 o
   6   5   4       10.34        7.38     10.48 o
   7   5   4       23.57       35.09     10.04 o
   8   5   4       52.23       58.59     17.08 o
   9   5   4        1.83       40.61     15.34 o
  10   5   4        2.00       10.02     15.68 o
  11   5   4        6.78        2.31     17.01 o
  -9   6   4      116.05       99.79     23.74 o
  -8   6   4      112.86       84.24     21.97 o
  -7   6   4      179.81      185.18     23.99 o
  -6   6   4      208.62      240.64     29.07 o
  -5   6   4       50.98       74.62     13.08 o
  -4   6   4       30.78       20.15     17.17 o
  -3   6   4       22.18        6.84     14.09 o
  -2   6   4       12.03       30.69     10.45 o
  -1   6   4       22.75       20.12      9.49 o
   0   6   4       25.60       45.52     10.20 o
   1   6   4       32.27       54.71     23.69 o
   2   6   4       10.93       16.44     11.19 o
   3   6   4       24.75       26.26     13.57 o
   4   6   4       55.49       90.04     23.77 o
   5   6   4       62.65       69.46     17.46 o
   6   6   4       73.05       37.74     33.97 o
   7   6   4       49.11       66.32     28.64 o
 -21   1   5        0.88       16.64     20.01 o
 -20   1   5        2.26       10.45     11.94 o
 -19   1   5       23.15       18.29      9.33 o
 -18   1   5       32.20       21.34      6.09 o
 -17   1   5        0.73       -0.50      7.84 o
 -16   1   5       48.21       50.88      6.62 o
 -15   1   5       79.44       80.73      5.14 o
 -14   1   5      287.56      292.99      9.80 o
 -13   1   5     1073.66     1131.34     26.61 o
 -12   1   5      128.52      142.69      5.92 o
 -11   1   5        0.58        8.20      4.01 o
 -10   1   5       52.66       61.19      4.54 o
  -9   1   5      160.73      175.86      8.18 o
  -8   1   5      333.34      383.72     12.97 o
  -7   1   5      477.15      490.64     20.37 o
  -6   1   5      810.67      783.14     20.47 o
  -5   1   5        1.60       -2.36      2.36 o
  -4   1   5      221.35      205.02      4.97 o
  -3   1   5      106.71       74.32     11.44 o
  -2   1   5     1048.72      892.35     16.99 o
  -1   1   5     4643.18     4213.93     68.65 o
   0   1   5      217.20      184.57      6.16 o
   1   1   5      305.13      304.58     14.98 o
   2   1   5     1111.89     1120.88     24.19 o
   3   1   5      687.29      663.83     16.68 o
   4   1   5     1310.07     1381.52     32.03 o
   5   1   5      477.84      526.41     11.85 o
   6   1   5      278.43      286.09     10.61 o
   7   1   5      246.75      255.34      8.60 o
   8   1   5      229.87      225.18      8.56 o
   9   1   5       99.49       94.68     10.54 o
  10   1   5      279.88      265.53      7.32 o
  11   1   5      529.12      489.24     11.77 o
  12   1   5       66.62       59.28      4.54 o
  13   1   5       47.70       48.77      4.68 o
  14   1   5       22.47       20.76      3.59 o
  15   1   5        0.00        1.35      5.39 o
  16   1   5        9.10       13.01      9.61 o
  17   1   5        0.63       -3.17      9.37 o
  18   1   5       46.88       55.47     33.77 o
 -20   2   5       37.05       27.23     19.43 o
 -19   2   5       16.68       23.62     14.68 o
 -18   2   5       32.79       21.34      9.00 o
 -17   2   5      105.85      114.41      9.45 o
 -16   2   5       14.90       11.21      7.72 o
 -15   2   5       80.63       80.04      8.14 o
 -14   2   5        2.14       -2.32      5.56 o
 -13   2   5      168.49      162.70      7.56 o
 -12   2   5      338.31      360.81     10.52 o
 -11   2   5        0.02       12.54      5.03 o
 -10   2   5      229.96      226.06      8.17 o
  -9   2   5      516.10      563.99     13.47 o
  -8   2   5       71.37       79.11      6.14 o
  -7   2   5      913.87      906.07     19.88 o
  -6   2   5     4634.04     4574.87    109.29 o
  -5   2   5     1866.72     1835.77     36.86 o
  -4   2   5     2066.91     2129.05     40.60 o
  -3   2   5     2011.12     2019.75     37.46 o
  -2   2   5      343.97      372.48     10.67 o
  -1   2   5      633.67      536.47     11.29 o
   0   2   5      689.46      697.10     13.21 o
   1   2   5      631.11      721.28     13.83 o
   2   2   5        0.41       -3.41      3.41 o
   3   2   5      132.52      123.60      7.07 o
   4   2   5       78.29       58.16      4.35 o
   5   2   5       10.11       21.78      3.96 o
   6   2   5      312.55      315.15      8.02 o
   7   2   5     1296.95     1322.46     43.02 o
   8   2   5      351.72      386.19     12.49 o
   9   2   5       54.52       54.58      9.56 o
  10   2   5        0.33       -3.05      7.09 o
  11   2   5       14.75       15.13      5.41 o
  12   2   5       24.22       20.93      6.54 o
  13   2   5        0.56       11.32      6.34 o
  14   2   5        9.05       10.99     10.17 o
  15   2   5       49.90       61.22     22.72 o
  16   2   5       87.39      106.55     13.09 o
  17   2   5        0.75       20.58     26.85 o
 -19   3   5        0.22      -21.56     21.56 o
 -18   3   5       36.19       38.24     16.35 o
 -17   3   5       58.32       54.38     13.35 o
 -16   3   5       29.59       34.96     12.39 o
 -15   3   5       34.70       45.61      8.07 o
 -14   3   5        9.78        6.93      5.93 o
 -13   3   5       34.40       22.74      7.31 o
 -12   3   5      102.20      100.33     10.59 o
 -11   3   5       27.94       22.02      3.98 o
 -10   3   5        0.06       -3.78      3.78 o
  -9   3   5      417.18      434.73     11.75 o
  -8   3   5      291.83      304.42      9.62 o
  -7   3   5       53.95       50.88      4.63 o
  -6   3   5      353.19      332.45     11.84 o
  -5   3   5      227.81      224.44      7.58 o
  -4   3   5      252.10      247.92      7.59 o
  -3   3   5        0.06       10.59      3.61 o
  -2   3   5       53.06       57.21      4.63 o
  -1   3   5      292.82      283.00      9.01 o
   0   3   5        2.97        5.01      3.42 o
   1   3   5      146.19      151.70      5.36 o
   2   3   5      252.74      244.11      7.31 o
   3   3   5      144.97      138.42      5.18 o
   4   3   5      471.86      486.37     18.74 o
   5   3   5      130.29      129.85      6.64 o
   6   3   5       39.74       47.11      5.89 o
   7   3   5      243.81      264.14     17.80 o
   8   3   5       49.99       37.62     10.46 o
   9   3   5        1.86        5.84      7.56 o
  10   3   5       63.99       61.91      4.39 o
  11   3   5       42.85       42.55     11.15 o
  12   3   5       22.56       23.35      5.15 o
  13   3   5       48.14       41.85     16.88 o
  14   3   5       20.51       20.22     12.84 o
  15   3   5       42.52       27.19     22.32 o
  16   3   5       25.52       50.93     35.33 o
 -17   4   5        3.58       -9.28     39.49 o
 -16   4   5        3.30        0.51     16.45 o
 -15   4   5       19.41       23.65     11.11 o
 -14   4   5       15.75       12.54     13.63 o
 -13   4   5        4.02        0.55      9.01 o
 -12   4   5       23.59       22.92      7.60 o
 -11   4   5       61.85       48.33      7.73 o
 -10   4   5       34.53       32.08     10.19 o
  -9   4   5       26.82       38.40      7.12 o
  -8   4   5       63.94       61.27      7.30 o
  -7   4   5        0.10        7.20      6.76 o
  -6   4   5      205.04      191.08      9.95 o
  -5   4   5      135.09      114.06      4.78 o
  -4   4   5        3.15       -2.96      3.50 o
  -3   4   5        8.14       -2.77      3.82 o
  -2   4   5      129.47      139.22      5.58 o
  -1   4   5      118.06       96.60      4.98 o
   0   4   5       89.03       80.76      4.24 o
   1   4   5      674.89      743.67     17.42 o
   2   4   5      177.94      173.66     10.04 o
   3   4   5       56.79       47.14      7.73 o
   4   4   5      330.36      365.49     10.66 o
   5   4   5      154.27      153.51      9.49 o
   6   4   5       31.66       33.73      5.37 o
   7   4   5        4.61        1.56      6.58 o
   8   4   5       24.26       27.07     10.24 o
   9   4   5        0.50        0.99      7.98 o
  10   4   5       75.15       89.27     10.21 o
  11   4   5      137.10      141.45     24.22 o
  12   4   5       37.29       24.76     11.76 o
  13   4   5       20.88        3.55     20.45 o
 -14   5   5       12.22       39.40     47.40 o
 -13   5   5       51.55       77.32     17.47 o
 -12   5   5        0.05       -1.25     15.16 o
 -11   5   5        0.01       16.17     14.82 o
 -10   5   5        2.53        0.29     12.40 o
  -9   5   5        2.47        5.43      8.72 o
  -8   5   5       14.50       26.52      7.90 o
  -7   5   5        5.38       11.06      6.58 o
  -6   5   5        5.74        4.57      5.73 o
  -5   5   5       10.60        9.14      4.06 o
  -4   5   5        8.12       11.44      4.86 o
  -3   5   5        5.12        9.55      6.83 o
  -2   5   5        4.31       -0.02      4.37 o
  -1   5   5        3.97        6.13      4.78 o
   0   5   5       20.65       23.88      8.00 o
   1   5   5        7.88       11.48      6.48 o
   2   5   5      116.40      104.61      7.99 o
   3   5   5        2.75       -2.25     12.33 o
   4   5   5       15.25       23.70      8.19 o
   5   5   5       24.83       27.92     12.53 o
   6   5   5       29.51       30.97     10.07 o
   7   5   5        0.04      -10.10     10.10 o
   8   5   5        7.59        2.45     15.72 o
   9   5   5        4.08       10.39     18.15 o
  10   5   5        0.31      -19.20     19.20 o
  11   5   5       34.55      -12.88     41.36 o
  -9   6   5       17.80       31.40     22.50 o
  -8   6   5       72.24       75.16     23.16 o
  -7   6   5        6.62       14.70     17.45 o
  -6   6   5        0.67       14.93     24.00 o
  -5   6   5       22.09       24.12     15.32 o
  -4   6   5        4.66       -7.41     10.58 o
  -3   6   5        6.16      -12.21     12.21 o
  -2   6   5        7.05       15.05     13.14 o
  -1   6   5       35.41       61.24     21.70 o
   0   6   5       41.61       18.08     12.06 o
   1   6   5       24.42       36.96     14.91 o
   2   6   5       58.64       43.50     12.69 o
   3   6   5       11.92        4.96     14.47 o
   4   6   5       13.32       -2.49     15.65 o
   5   6   5       18.82        0.34     16.07 o
   6   6   5        0.18       -3.44      9.09 o
 -21   0   6       19.86       25.77     32.55 o
 -20   0   6        9.78       -2.62     16.14 o
 -19   0   6        1.54       -3.55     12.77 o
 -18   0   6       62.46       56.59     10.82 o
 -17   0   6        5.46       19.83     13.22 o
 -16   0   6        9.51        6.39      7.64 o
 -15   0   6       34.61       18.02      7.30 o
 -14   0   6      238.64      240.58     45.33 o
 -13   0   6      441.60      451.41     16.16 o
 -12   0   6       76.88       80.15      7.95 o
 -11   0   6      287.83      355.68     26.11 o
 -10   0   6        6.97       11.15      5.14 o
  -9   0   6      405.07      439.82     13.51 o
  -8   0   6      915.06     1062.70     25.66 o
  -7   0   6      302.79      282.75     14.10 o
  -6   0   6      523.50      561.04     16.65 o
  -5   0   6     3977.44     3801.29     80.00 o
  -4   0   6     3091.83     2889.31     61.20 o
  -3   0   6     2258.50     2122.65     58.11 o
  -2   0   6     3316.95     3305.55    102.34 o
  -1   0   6     1128.27     1157.99     31.01 o
   0   0   6       25.17       -7.39      7.39 o
   1   0   6      159.02      155.68      6.47 o
   2   0   6       41.17       24.86     16.24 o
   3   0   6      121.42      142.57      6.16 o
   4   0   6      442.10      461.22     14.24 o
   5   0   6      712.07      760.50     27.26 o
   6   0   6      186.88      214.96     10.71 o
   7   0   6       63.70       85.44      6.71 o
   8   0   6       25.54       14.24      5.49 o
   9   0   6      489.57      476.17     15.94 o
  10   0   6      154.51      134.88      9.09 o
  11   0   6      113.24       85.92      7.26 o
  12   0   6       10.23       12.21      7.46 o
  13   0   6       22.02       18.24      6.65 o
  14   0   6      185.97      156.91     13.70 o
  15   0   6        5.75       10.78      9.43 o
  16   0   6        4.80       -9.43     19.67 o
  17   0   6        0.37      -10.78     15.53 o
 -21   1   6       29.74       25.48     41.94 o
 -20   1   6       11.66       -1.94     12.17 o
 -19   1   6       51.24       80.15     11.27 o
 -18   1   6       23.46       37.91      9.98 o
 -17   1   6       17.86       16.06      6.75 o
 -16   1   6        8.15        7.27      4.91 o
 -15   1   6      297.39      311.59     12.38 o
 -14   1   6      120.40      119.53      6.13 o
 -13   1   6      112.37      121.88      6.64 o
 -12   1   6      324.00      362.71     20.37 o
 -11   1   6        9.21       -3.66      8.13 o
 -10   1   6       41.78       50.13      5.57 o
  -9   1   6      164.74      157.01      4.42 o
  -8   1   6        0.17       -3.60      3.60 o
  -7   1   6      984.23      981.52     23.14 o
  -6   1   6       14.61       26.29      3.58 o
  -5   1   6        8.29        0.75      2.71 o
  -4   1   6      224.80      173.66      5.14 o
  -3   1   6      474.66      398.69      9.81 o
  -2   1   6      458.29      385.34      8.85 o
  -1   1   6       29.27       18.86      4.92 o
   0   1   6      714.55      704.79     15.35 o
   1   1   6      499.41      449.01     10.29 o
   2   1   6      449.85      453.70     13.31 o
   3   1   6      137.77      178.97      7.67 o
   4   1   6     1537.91     1455.27     30.20 o
   5   1   6     1249.12     1274.28     23.32 o
   6   1   6      175.97      164.40     10.09 o
   7   1   6      438.08      480.28     12.85 o
   8   1   6      196.79      204.38      7.89 o
   9   1   6       71.76       85.44      6.45 o
  10   1   6      209.08      205.21      8.69 o
  11   1   6       80.52       77.03      6.47 o
  12   1   6        1.55       -3.45      5.91 o
  13   1   6       29.54       14.14      8.44 o
  14   1   6       10.52        9.51      8.43 o
  15   1   6       38.23       46.03     12.54 o
  16   1   6        1.75      -10.17     10.17 o
  17   1   6       43.80       48.80     16.90 o
 -20   2   6        0.74        4.06     17.35 o
 -19   2   6       10.77        6.04     13.21 o
 -18   2   6        0.03        5.74      8.90 o
 -17   2   6        0.19        1.44     14.77 o
 -16   2   6        4.23       -1.41      6.12 o
 -15   2   6       18.10       19.65      8.03 o
 -14   2   6        6.24       11.90      6.20 o
 -13   2   6       66.59       65.68      9.72 o
 -12   2   6       20.09       12.11      5.83 o
 -11   2   6      150.73      173.90      7.85 o
 -10   2   6       10.99       22.95      9.10 o
  -9   2   6      127.21      144.12     12.05 o
  -8   2   6       39.07       43.41      5.91 o
  -7   2   6       72.56       94.84      5.59 o
  -6   2   6      122.08      110.19     12.10 o
  -5   2   6        9.23       -0.96      5.59 o
  -4   2   6       38.48       37.79      4.16 o
  -3   2   6      992.20     1007.38     21.38 o
  -2   2   6      548.06      580.83     10.14 o
  -1   2   6      446.86      442.18      9.18 o
   0   2   6     1104.16     1091.06     20.03 o
   1   2   6       45.47       39.39      3.50 o
   2   2   6       87.69       78.64      4.42 o
   3   2   6       36.29       34.03      4.03 o
   4   2   6       15.96       20.09      9.51 o
   5   2   6       90.30      102.06      5.75 o
   6   2   6      259.22      255.77      7.89 o
   7   2   6        0.22        1.83      5.51 o
   8   2   6       31.10       27.92      5.21 o
   9   2   6      120.12      117.63      7.73 o
  10   2   6        0.07        0.27      5.55 o
  11   2   6        8.63        5.71      6.48 o
  12   2   6        0.14       -5.37      6.23 o
  13   2   6       29.71       31.62      7.25 o
  14   2   6        6.15        3.73      8.62 o
  15   2   6       27.52       44.86     11.47 o
  16   2   6        2.99        7.06     13.07 o
 -19   3   6        0.23       -8.84     21.20 o
 -18   3   6        0.05       12.17     18.01 o
 -17   3   6        6.87        6.10     12.41 o
 -16   3   6        5.77       -7.62      7.99 o
 -15   3   6        9.71        9.50      9.67 o
 -14   3   6      159.39      144.14      9.17 o
 -13   3   6       44.62       29.83      5.97 o
 -12   3   6       49.90       38.74      7.05 o
 -11   3   6      215.04      211.15     12.42 o
 -10   3   6       23.36       23.66      5.44 o
  -9   3   6       11.09       11.76      5.60 o
  -8   3   6      180.59      196.75      7.89 o
  -7   3   6       56.14       64.92      5.29 o
  -6   3   6      131.12      145.51     10.44 o
  -5   3   6       79.10       85.32      5.17 o
  -4   3   6      149.03      162.21      6.58 o
  -3   3   6      447.07      481.66     10.53 o
  -2   3   6     1539.65     1618.72     29.30 o
  -1   3   6       23.41       30.54      4.03 o
   0   3   6       14.88       16.96      3.91 o
   1   3   6      154.91      159.79      6.69 o
   2   3   6      344.20      345.36      8.34 o
   3   3   6      278.16      270.24     11.60 o
   4   3   6      113.50      117.42      5.65 o
   5   3   6     2444.16     2597.26     51.74 o
   6   3   6      414.19      371.16     15.47 o
   7   3   6       38.96       28.32      6.44 o
   8   3   6      297.77      286.35      9.11 o
   9   3   6       40.70       39.49     10.17 o
  10   3   6      138.01      116.33     16.95 o
  11   3   6        1.36       -2.71      5.64 o
  12   3   6       23.80       23.91     16.65 o
  13   3   6        6.43       -2.52     11.42 o
  14   3   6        4.35       14.26     34.24 o
  15   3   6        8.60        9.61     27.91 o
 -17   4   6        0.04       34.35     23.11 o
 -16   4   6        0.00        3.02     17.08 o
 -15   4   6        3.51        9.38     15.33 o
 -14   4   6        0.37       13.78     13.02 o
 -13   4   6       26.74       28.45     10.07 o
 -12   4   6       39.26       45.48      8.38 o
 -11   4   6        0.19       -7.72      7.72 o
 -10   4   6       13.61        3.38      7.40 o
  -9   4   6       47.86       43.97      9.39 o
  -8   4   6        1.78       -1.21      3.81 o
  -7   4   6       74.32       66.60      4.38 o
  -6   4   6        4.68       -0.09      4.01 o
  -5   4   6       66.20       46.56      4.93 o
  -4   4   6       26.95       10.32      4.55 o
  -3   4   6       79.13       66.97      4.78 o
  -2   4   6       12.07        2.41      3.43 o
  -1   4   6      110.51      103.61      6.41 o
   0   4   6       26.03       18.28      4.72 o
   1   4   6        2.89       -4.13      4.13 o
   2   4   6        3.08        0.19      6.74 o
   3   4   6        1.45        3.51      4.80 o
   4   4   6        3.88        4.51      9.94 o
   5   4   6        0.26        3.06      6.26 o
   6   4   6       33.22       41.48      6.48 o
   7   4   6        3.55        7.45      6.70 o
   8   4   6        0.85       -1.55      7.13 o
   9   4   6       13.95       13.20      9.12 o
  10   4   6       22.76       17.78     14.81 o
  11   4   6        0.95        1.07     15.90 o
  12   4   6        3.81       -9.66     14.65 o
  13   4   6       30.11       37.79     23.60 o
 -14   5   6       49.12       66.59     39.64 o
 -13   5   6      125.32      161.09     25.29 o
 -12   5   6      103.05       81.66     21.94 o
 -11   5   6      117.11      100.06     19.73 o
 -10   5   6      242.00      260.77     15.22 o
  -9   5   6      265.12      252.74     15.20 o
  -8   5   6       71.77      105.05     15.70 o
  -7   5   6      228.23      270.21     10.51 o
  -6   5   6      377.35      393.53     10.05 o
  -5   5   6       97.05       90.35      5.52 o
  -4   5   6      141.72      138.16      6.77 o
  -3   5   6      225.64      219.71      8.41 o
  -2   5   6      166.51      158.75      9.33 o
  -1   5   6      168.31      164.81      8.45 o
   0   5   6      487.32      535.67     16.18 o
   1   5   6      324.22      360.69     13.85 o
   2   5   6      219.11      224.27     10.69 o
   3   5   6      285.85      296.44     21.62 o
   4   5   6       48.77       59.29      8.85 o
   5   5   6       63.27       81.36     12.74 o
   6   5   6       69.48       74.32     12.45 o
   7   5   6       28.41       47.16     15.40 o
   8   5   6       33.47       47.76     15.49 o
   9   5   6       87.51       78.57     41.06 o
  10   5   6       71.96       65.16     31.51 o
  -9   6   6        0.65       19.98     23.18 o
  -8   6   6        0.01       34.52     19.04 o
  -7   6   6        1.99      -17.44     20.31 o
  -6   6   6        5.00       11.06     20.46 o
  -5   6   6       43.36       50.31     15.09 o
  -4   6   6       24.65       41.09     14.31 o
  -3   6   6       30.03       32.21     12.25 o
  -2   6   6       22.18       10.23     16.05 o
  -1   6   6        4.67       -9.21     13.99 o
   0   6   6        0.35       -8.52     12.14 o
   1   6   6        3.40        3.41     18.05 o
   2   6   6        0.88        9.07     16.72 o
   3   6   6        0.98       10.65     17.94 o
   4   6   6       19.96        9.45     19.93 o
   5   6   6       14.23        4.25     18.98 o
 -21   1   7       19.74       25.65     15.04 o
 -20   1   7        0.13        1.69     12.85 o
 -19   1   7       10.23       12.55     11.84 o
 -18   1   7        2.52       -6.76      6.76 o
 -17   1   7       63.45       51.41      7.70 o
 -16   1   7       12.46       13.94      9.11 o
 -15   1   7      291.56      293.78     12.57 o
 -14   1   7       22.31       23.72      5.05 o
 -13   1   7        4.09        4.41      5.03 o
 -12   1   7      228.86      244.32     10.69 o
 -11   1   7      206.68      215.86      6.47 o
 -10   1   7      151.88      163.09      4.73 o
  -9   1   7       33.59       32.23      3.47 o
  -8   1   7       65.84       68.00      5.92 o
  -7   1   7      119.83      105.04      4.30 o
  -6   1   7      343.09      356.75      9.92 o
  -5   1   7      995.87      997.55     18.62 o
  -4   1   7     1850.36     1747.22     27.64 o
  -3   1   7     2399.12     2260.45     40.18 o
  -2   1   7       32.30       16.24      6.43 o
  -1   1   7        5.85       -4.79      4.79 o
   0   1   7      393.43      369.17     10.60 o
   1   1   7       18.01       25.43      6.18 o
   2   1   7      564.14      571.79     13.07 o
   3   1   7      102.99       92.67      4.81 o
   4   1   7      417.16      422.29     12.99 o
   5   1   7        9.82       12.25      7.35 o
   6   1   7      167.56      186.30     10.89 o
   7   1   7        0.84        4.59      5.21 o
   8   1   7        0.07        2.71      7.73 o
   9   1   7       19.25       15.77      5.80 o
  10   1   7       14.01        1.61      5.04 o
  11   1   7       33.82       26.20      5.83 o
  12   1   7       19.98       19.63      9.22 o
  13   1   7       21.45       26.21     10.27 o
  14   1   7       14.74        5.21      8.88 o
  15   1   7       43.23       44.65     14.09 o
  16   1   7      132.36      138.44     36.75 o
  17   1   7        5.31       -2.71     25.63 o
 -20   2   7       27.07       23.50     14.00 o
 -19   2   7        5.92        6.39     11.41 o
 -18   2   7       25.95       31.70      9.62 o
 -17   2   7       15.48        3.95      9.34 o
 -16   2   7      101.93       92.24      9.18 o
 -15   2   7       16.03       18.85     10.80 o
 -14   2   7        4.63        4.56      7.37 o
 -13   2   7     1020.92     1096.55     28.90 o
 -12   2   7      832.97      847.76     22.79 o
 -11   2   7      215.33      235.68     15.64 o
 -10   2   7      273.21      268.58      9.54 o
  -9   2   7      839.12      836.76     32.50 o
  -8   2   7      355.23      326.84      9.10 o
  -7   2   7       17.24        5.65      5.74 o
  -6   2   7      465.11      459.56     18.75 o
  -5   2   7      467.47      421.55     14.62 o
  -4   2   7      412.64      393.41      9.77 o
  -3   2   7       18.83       17.17      3.34 o
  -2   2   7      357.16      428.54      9.39 o
  -1   2   7      523.85      506.15     10.63 o
   0   2   7      566.44      583.72     13.06 o
   1   2   7       29.68       15.50      3.34 o
   2   2   7       20.71       21.98      5.69 o
   3   2   7      288.71      317.06      7.88 o
   4   2   7      248.97      256.59      7.61 o
   5   2   7       19.43       18.35      6.66 o
   6   2   7      476.11      498.17     12.61 o
   7   2   7      492.26      496.12     17.80 o
   8   2   7      173.32      167.98     22.65 o
   9   2   7      154.40      147.02      8.39 o
  10   2   7        0.28       -5.74      9.43 o
  11   2   7       11.97        2.54      5.88 o
  12   2   7       58.30       45.87      9.11 o
  13   2   7       39.28       25.88     17.63 o
  14   2   7       18.29       23.76     10.45 o
  15   2   7       77.74       62.28     18.63 o
  16   2   7       49.60       40.01     31.94 o
 -19   3   7       15.08       22.06     20.97 o
 -18   3   7       11.21       19.88     17.19 o
 -17   3   7       20.11       31.94     11.02 o
 -16   3   7       25.17       48.98     12.87 o
 -15   3   7       34.40       39.58      8.12 o
 -14   3   7        2.38       12.07      8.78 o
 -13   3   7      134.06      135.00      8.94 o
 -12   3   7      139.14      135.22      7.89 o
 -11   3   7       10.42        4.79      5.57 o
 -10   3   7      193.03      187.84      8.09 o
  -9   3   7      167.50      182.80     11.14 o
  -8   3   7       75.11       91.46      5.82 o
  -7   3   7       87.49      113.19      9.03 o
  -6   3   7       34.55       40.51      4.44 o
  -5   3   7       50.90       58.02      6.37 o
  -4   3   7      171.28      184.83      8.23 o
  -3   3   7      137.78      147.72      6.87 o
  -2   3   7       43.09       45.27      5.37 o
  -1   3   7      296.81      297.13     13.93 o
   0   3   7      369.68      361.14     10.03 o
   1   3   7      143.52      140.53      5.81 o
   2   3   7       82.23       81.21      6.52 o
   3   3   7       76.79       90.75      5.38 o
   4   3   7      161.19      172.11      6.96 o
   5   3   7       39.83       39.17      8.87 o
   6   3   7        0.87       -4.01      4.01 o
   7   3   7      126.19      116.09     14.20 o
   8   3   7      148.14      136.48      7.10 o
   9   3   7       21.33       30.38     10.50 o
  10   3   7       24.22       18.56     10.44 o
  11   3   7      125.84      119.85      8.54 o
  12   3   7       70.01       60.27     10.92 o
  13   3   7        2.08        8.84     12.56 o
  14   3   7       16.90        8.67     14.85 o
  15   3   7       13.64       52.01     37.16 o
 -17   4   7       11.64       59.71     28.38 o
 -16   4   7        3.63       -3.36     20.27 o
 -15   4   7       65.19       74.90     17.73 o
 -14   4   7        7.53      -11.57     11.57 o
 -13   4   7       39.56       21.64     10.94 o
 -12   4   7        1.59        7.33      9.87 o
 -11   4   7        0.08       -0.97      4.30 o
 -10   4   7        2.52       -1.44      6.30 o
  -9   4   7       18.56       18.25      7.05 o
  -8   4   7       55.11       43.53      5.09 o
  -7   4   7      102.26      101.80     10.78 o
  -6   4   7        0.17       -3.13      4.27 o
  -5   4   7      173.88      150.58      8.07 o
  -4   4   7      144.95      135.95      6.52 o
  -3   4   7        0.01       -4.20      4.20 o
  -2   4   7      794.78      810.75     16.98 o
  -1   4   7      280.71      260.28      6.54 o
   0   4   7       26.77       30.34      4.75 o
   1   4   7      285.39      291.54     13.83 o
   2   4   7      362.06      375.67     10.46 o
   3   4   7       18.78       24.52      5.86 o
   4   4   7      195.57      198.60     11.08 o
   5   4   7       93.12       93.25      8.23 o
   6   4   7        1.15        2.50      8.92 o
   7   4   7       32.30       37.01      8.98 o
   8   4   7        0.29        0.06      8.94 o
   9   4   7        2.26       10.85     11.06 o
  10   4   7       79.23       61.02     19.02 o
  11   4   7       61.52       55.27     27.90 o
  12   4   7       20.71       10.15     19.11 o
 -14   5   7        3.59       33.29     28.07 o
 -13   5   7        0.01      -15.45     20.26 o
 -12   5   7       15.00        3.31     14.39 o
 -11   5   7       19.17       24.94     12.00 o
 -10   5   7       14.40       10.74     14.08 o
  -9   5   7       11.98       12.98     11.07 o
  -8   5   7        4.95        4.13      4.85 o
  -7   5   7        0.13       -0.01      4.34 o
  -6   5   7        5.69        5.22      4.66 o
  -5   5   7       38.40       37.25      5.46 o
  -4   5   7       53.27       61.20      7.41 o
  -3   5   7       63.89       57.40      8.26 o
  -2   5   7        0.09       -1.55      4.63 o
  -1   5   7       63.17       68.89     10.45 o
   0   5   7       41.67       26.84     10.80 o
   1   5   7        1.37        2.66     11.48 o
   2   5   7       96.31      102.08      9.90 o
   3   5   7       18.88       25.88      9.25 o
   4   5   7        1.01        9.83     10.92 o
   5   5   7        6.64        0.92      5.75 o
   6   5   7       18.58       27.23     20.95 o
   7   5   7        7.15      -14.05     14.05 o
   8   5   7        2.10      -22.06     22.06 o
   9   5   7        0.49      -24.07     24.07 o
  10   5   7        2.79       32.55     34.45 o
  -9   6   7        6.68       38.11     29.90 o
  -8   6   7       45.16       70.50     23.11 o
  -7   6   7        0.95       -4.68      6.35 o
  -6   6   7       14.15        1.58     25.18 o
  -5   6   7       26.69       52.84     30.31 o
  -4   6   7        0.01       24.47     18.46 o
  -3   6   7        2.31       11.46     15.20 o
  -2   6   7        9.47       31.36     13.36 o
  -1   6   7       12.93       -7.27     15.68 o
   0   6   7        7.16       -0.24     14.90 o
   1   6   7       14.97        6.01     13.83 o
   2   6   7       24.47       41.39     23.77 o
   3   6   7       25.77      -17.21     30.65 o
   4   6   7       12.56        2.73     30.30 o
 -21   0   8       48.02       29.90     37.30 o
 -20   0   8        1.62       -4.81     12.83 o
 -19   0   8      152.11      162.58     15.67 o
 -18   0   8       89.64       71.35     11.56 o
 -17   0   8       37.20       29.61      9.08 o
 -16   0   8      310.76      296.08     26.82 o
 -15   0   8      730.07      802.01     27.46 o
 -14   0   8      542.01      551.66     19.67 o
 -13   0   8      376.14      397.74     15.97 o
 -12   0   8      428.87      479.45     15.58 o
 -11   0   8      147.64      156.52      8.75 o
 -10   0   8       58.88       55.23      5.80 o
  -9   0   8       87.55       99.89     12.51 o
  -8   0   8       30.76       31.80      5.42 o
  -7   0   8      355.07      404.89     19.97 o
  -6   0   8      284.90      299.85     12.21 o
  -5   0   8     1529.56     1426.24     32.68 o
  -4   0   8      261.12      189.96      9.09 o
  -3   0   8      289.35      246.76     10.09 o
  -2   0   8     5840.09     5363.57    127.58 o
  -1   0   8     4529.04     4461.70    106.50 o
   0   0   8       78.92       52.78      6.88 o
   1   0   8     1044.86     1026.40     25.64 o
   2   0   8      269.05      254.69      8.42 o
   3   0   8      157.82      154.77      9.93 o
   4   0   8      729.11      792.68     22.11 o
   5   0   8     1039.61     1057.82     27.68 o
   6   0   8     1384.65     1313.97     35.87 o
   7   0   8      819.43      850.62     25.84 o
   8   0   8      425.42      449.31     16.55 o
   9   0   8       10.50        5.36      6.04 o
  10   0   8      300.49      263.17     15.19 o
  11   0   8      439.74      452.64     18.85 o
  12   0   8       45.93       56.22      8.21 o
  13   0   8       90.49       92.83      9.56 o
  14   0   8       87.29       80.69     11.73 o
  15   0   8      102.74      149.18     24.82 o
  16   0   8        8.42       31.94     32.68 o
 -21   1   8        2.11      -15.57     15.57 o
 -20   1   8        0.06       15.62     13.06 o
 -19   1   8        2.40       -4.37      9.28 o
 -18   1   8       11.53       17.61      6.59 o
 -17   1   8        2.09       -2.50      6.94 o
 -16   1   8       15.58        7.03      6.36 o
 -15   1   8       87.83       84.51      7.37 o
 -14   1   8       11.03        7.14      5.67 o
 -13   1   8        1.61       -1.05      4.99 o
 -12   1   8       35.73       54.68      6.19 o
 -11   1   8      189.59      202.85      6.36 o
 -10   1   8       89.51       91.24      4.54 o
  -9   1   8        2.74       11.72      3.50 o
  -8   1   8      586.25      638.77     12.23 o
  -7   1   8        0.88       -4.23      4.23 o
  -6   1   8       66.29       64.58      4.14 o
  -5   1   8      523.94      546.67     10.57 o
  -4   1   8      322.42      351.45      7.83 o
  -3   1   8        0.59        7.38      4.21 o
  -2   1   8     3503.48     3720.29     63.66 o
  -1   1   8     1539.09     1566.68     26.22 o
   0   1   8        1.67       17.10      4.74 o
   1   1   8      597.85      638.42     13.46 o
   2   1   8      551.11      571.85     10.78 o
   3   1   8      492.16      471.41      9.72 o
   4   1   8       25.33       32.67      5.72 o
   5   1   8       52.83       48.01      5.34 o
   6   1   8       87.10       92.25      6.67 o
   7   1   8        2.84        7.69      5.62 o
   8   1   8       12.01        5.50      5.68 o
   9   1   8       15.63        4.74      6.75 o
  10   1   8       53.33       40.12      6.26 o
  11   1   8       32.41       12.98     10.48 o
  12   1   8       20.89       18.75      6.87 o
  13   1   8        3.18        2.35     12.14 o
  14   1   8        0.74       19.96     27.12 o
  15   1   8        1.17        1.59     13.15 o
  16   1   8        2.89       31.32     25.21 o
 -20   2   8        0.41       12.17     10.77 o
 -19   2   8       21.24       12.25      9.54 o
 -18   2   8       26.78       18.74      8.43 o
 -17   2   8        3.79        0.53      8.35 o
 -16   2   8        1.97       -0.67      9.19 o
 -15   2   8       54.70       41.54      7.76 o
 -14   2   8       55.61       38.18      7.04 o
 -13   2   8        3.23       10.04      5.78 o
 -12   2   8      122.15      104.84      7.39 o
 -11   2   8       94.79      118.30     10.67 o
 -10   2   8      590.95      583.45     22.93 o
  -9   2   8       73.87       73.67      5.73 o
  -8   2   8      302.82      302.94      9.09 o
  -7   2   8      219.61      204.43      9.48 o
  -6   2   8       33.83       38.30      5.38 o
  -5   2   8      148.50      125.89      7.18 o
  -4   2   8        0.61       -3.41      3.41 o
  -3   2   8       18.52       20.08      3.97 o
  -2   2   8       16.90       19.03      5.66 o
  -1   2   8        0.30       -0.45      4.12 o
   0   2   8       18.35       21.04      3.97 o
   1   2   8      415.94      396.80     16.80 o
   2   2   8       28.43       40.70      4.03 o
   3   2   8        9.93       15.37      4.33 o
   4   2   8      153.05      169.13      6.91 o
   5   2   8      253.21      280.56      9.43 o
   6   2   8       14.39       22.49      6.63 o
   7   2   8        7.65        4.38      7.13 o
   8   2   8       19.61        2.67      9.76 o
   9   2   8      104.77       97.18      8.02 o
  10   2   8       10.31       14.31      6.44 o
  11   2   8        0.05        5.20     12.82 o
  12   2   8        1.62        0.75      7.85 o
  13   2   8       16.71       -6.71     10.54 o
  14   2   8        0.03      -17.79     30.14 o
  15   2   8       14.84       13.02     27.53 o
 -19   3   8       25.92       39.84     20.77 o
 -18   3   8       45.99       52.00     17.10 o
 -17   3   8       24.84       27.84     10.80 o
 -16   3   8       96.26       62.42     10.04 o
 -15   3   8       10.21       12.41      8.27 o
 -14   3   8      117.29       96.81      7.98 o
 -13   3   8      119.14      116.22      8.82 o
 -12   3   8       89.98       83.59      6.93 o
 -11   3   8       81.29       74.61      9.88 o
 -10   3   8       14.35        6.16      6.91 o
  -9   3   8      100.82       77.46      6.22 o
  -8   3   8       25.46       15.41      7.85 o
  -7   3   8      119.07      123.75      8.56 o
  -6   3   8      454.22      463.87     10.08 o
  -5   3   8        0.42        4.26      5.31 o
  -4   3   8      327.98      319.50      8.94 o
  -3   3   8      124.14      130.14      6.42 o
  -2   3   8      686.96      722.74     15.12 o
  -1   3   8       25.05       23.82      5.77 o
   0   3   8       36.51       47.17      5.87 o
   1   3   8        0.86        5.90      6.83 o
   2   3   8       30.13       46.45      5.55 o
   3   3   8       28.38       36.12      7.45 o
   4   3   8        9.46        5.04      4.75 o
   5   3   8        4.11       -3.65      6.35 o
   6   3   8      320.52      304.66     10.60 o
   7   3   8       32.56       39.21      5.59 o
   8   3   8       15.32        3.08      8.40 o
   9   3   8       29.30       24.52      5.25 o
  10   3   8       26.63       14.42      5.61 o
  11   3   8        9.15       27.15      7.39 o
  12   3   8        9.38        0.85      6.44 o
  13   3   8       65.94       40.80     12.68 o
  14   3   8        3.01      -15.11     24.34 o
 -17   4   8       23.68       27.02     27.82 o
 -16   4   8       18.55        2.65     19.70 o
 -15   4   8       43.84       39.96     17.03 o
 -14   4   8      213.86      164.84     21.05 o
 -13   4   8       29.65       26.59      9.08 o
 -12   4   8       23.52       21.79      9.29 o
 -11   4   8      129.47      133.25     13.62 o
 -10   4   8       37.80       33.34      6.66 o
  -9   4   8      161.05      167.15     16.50 o
  -8   4   8        8.97       13.93      4.99 o
  -7   4   8      151.55      140.24      7.14 o
  -6   4   8      432.92      459.75     11.46 o
  -5   4   8       29.59       25.47      6.21 o
  -4   4   8       48.26       47.64      5.39 o
  -3   4   8      335.50      348.25      9.79 o
  -2   4   8      705.12      739.75     18.08 o
  -1   4   8      144.76      138.37      4.90 o
   0   4   8      283.53      314.23     21.53 o
   1   4   8      378.53      382.84     16.88 o
   2   4   8      326.44      313.52     11.21 o
   3   4   8      148.73      136.01      6.49 o
   4   4   8       28.06       26.32      6.01 o
   5   4   8      429.55      442.65     14.09 o
   6   4   8      150.42      135.77     12.83 o
   7   4   8       62.83       67.84     14.52 o
   8   4   8       47.30       50.15     10.98 o
   9   4   8       48.57       60.07     12.51 o
  10   4   8      181.28      180.24     17.44 o
  11   4   8       25.69       24.45     14.31 o
  12   4   8       30.69      -24.93     25.56 o
 -14   5   8        6.69      -24.20     24.20 o
 -13   5   8        2.07        9.24     16.16 o
 -12   5   8        1.09      -13.59     13.59 o
 -11   5   8       13.58       14.06      9.92 o
 -10   5   8        1.76      -10.73     10.73 o
  -9   5   8       15.46       15.26      9.97 o
  -8   5   8        7.24       10.33     14.45 o
  -7   5   8       50.59       57.83      5.51 o
  -6   5   8        0.17       -3.16      5.76 o
  -5   5   8       18.78       16.70      5.90 o
  -4   5   8        0.84        5.05      4.63 o
  -3   5   8        1.12        7.37      5.69 o
  -2   5   8      122.92      110.16      5.80 o
  -1   5   8      143.35      136.84      8.84 o
   0   5   8        4.06       -3.55      8.04 o
   1   5   8        3.51        5.65      8.83 o
   2   5   8       28.91       34.94     18.63 o
   3   5   8        9.10       13.57      9.08 o
   4   5   8        0.29        3.08      9.02 o
   5   5   8        0.21       -1.27     15.13 o
   6   5   8        0.36       18.00     17.19 o
   7   5   8        2.22       14.75     16.03 o
   8   5   8        0.55       20.19     19.22 o
   9   5   8        9.39       -2.71     28.34 o
  -8   6   8       75.23       63.26     24.86 o
  -7   6   8       95.06      128.17     29.81 o
  -6   6   8       86.44       63.57     26.01 o
  -5   6   8       86.59       92.89     40.89 o
  -4   6   8       79.51       69.34     13.25 o
  -3   6   8       43.41       26.03     12.47 o
  -2   6   8       31.48       29.64     12.72 o
  -1   6   8       15.08       10.63     15.44 o
   0   6   8       21.47       31.59     25.14 o
   1   6   8       46.80       52.89     19.07 o
   2   6   8       58.37       24.00     29.49 o
   3   6   8       49.35       73.10     59.44 o
 -21   1   9        5.04      -12.63     17.81 o
 -20   1   9        0.26        3.30     13.53 o
 -19   1   9        0.12       -4.72      9.39 o
 -18   1   9       48.98       55.53      6.79 o
 -17   1   9      109.42      113.91     10.77 o
 -16   1   9      194.62      190.82     15.35 o
 -15   1   9      214.76      213.29      7.64 o
 -14   1   9       70.12       72.32      5.66 o
 -13   1   9      204.49      203.37     12.14 o
 -12   1   9      155.88      154.38      6.94 o
 -11   1   9      249.83      271.92      7.12 o
 -10   1   9       30.37       29.06      7.92 o
  -9   1   9        1.13        5.42      6.14 o
  -8   1   9      138.89      138.77      5.06 o
  -7   1   9        3.45       -2.92      3.65 o
  -6   1   9      380.02      366.67     17.65 o
  -5   1   9     1508.32     1454.29     23.71 o
  -4   1   9     1970.93     1932.07     34.11 o
  -3   1   9     2910.80     2907.78     46.45 o
  -2   1   9       35.15       18.34      4.21 o
  -1   1   9       12.48        9.27      6.94 o
   0   1   9        5.76        7.29      5.73 o
   1   1   9      147.51      165.99      9.16 o
   2   1   9      118.31      100.74      4.96 o
   3   1   9        0.65        7.52      5.84 o
   4   1   9       13.97       23.02      4.58 o
   5   1   9      101.70      108.62     12.48 o
   6   1   9      244.99      246.12      9.12 o
   7   1   9       91.61       87.89     16.58 o
   8   1   9       93.32       84.22      6.92 o
   9   1   9      552.37      506.47     16.32 o
  10   1   9       44.16       51.07      7.19 o
  11   1   9        0.27       -4.46      7.54 o
  12   1   9        4.34        0.47      7.76 o
  13   1   9        4.44       26.57     10.88 o
  14   1   9        3.02       -0.02     16.21 o
  15   1   9       25.66       38.14     25.12 o
 -20   2   9       16.95       26.78     12.77 o
 -19   2   9        3.06        5.45      8.31 o
 -18   2   9       35.50       21.59     12.85 o
 -17   2   9       77.50       79.35     17.97 o
 -16   2   9        0.30        4.63      8.97 o
 -15   2   9      160.97      168.47     11.19 o
 -14   2   9       32.68       29.05      7.09 o
 -13   2   9       43.30       22.49      8.93 o
 -12   2   9        7.25       10.70      6.86 o
 -11   2   9       35.78       30.83      7.56 o
 -10   2   9      232.12      239.92      8.49 o
  -9   2   9      576.51      622.09     17.56 o
  -8   2   9     1289.79     1337.16     36.65 o
  -7   2   9      842.17      866.62     19.04 o
  -6   2   9      603.67      596.67     12.12 o
  -5   2   9     1624.47     1658.39     27.15 o
  -4   2   9      787.27      778.50     20.30 o
  -3   2   9      532.54      507.90     11.15 o
  -2   2   9      299.68      292.64     14.24 o
  -1   2   9       84.79       97.73     13.34 o
   0   2   9        2.78       11.65      4.00 o
   1   2   9        2.22       14.37      5.68 o
   2   2   9      303.21      308.27      6.86 o
   3   2   9      111.83      117.86      6.10 o
   4   2   9     1071.09     1137.90     23.91 o
   5   2   9      629.31      678.72     17.73 o
   6   2   9       22.34       27.34      6.10 o
   7   2   9      128.38      128.10      6.35 o
   8   2   9      102.67       93.40     10.41 o
   9   2   9       11.48       21.98     10.24 o
  10   2   9        4.15       -4.97      7.05 o
  11   2   9       21.15       18.60      9.07 o
  12   2   9       31.72       32.55     10.74 o
  13   2   9        0.08      -14.51     14.51 o
  14   2   9        2.78       16.23     50.93 o
  15   2   9        4.07      -27.12     50.18 o
 -19   3   9       20.35       10.79     25.62 o
 -18   3   9       21.83       19.54     16.32 o
 -17   3   9       20.26      -11.84     11.84 o
 -16   3   9      104.10       82.17      9.96 o
 -15   3   9       33.17       53.58     14.01 o
 -14   3   9        0.03        0.51      7.51 o
 -13   3   9      161.89      153.04      9.36 o
 -12   3   9      179.08      167.48     13.70 o
 -11   3   9      123.36      118.28      9.68 o
 -10   3   9      166.43      168.98      9.70 o
  -9   3   9      231.66      210.66      7.69 o
  -8   3   9      821.89      841.42     18.60 o
  -7   3   9      253.87      266.06      8.79 o
  -6   3   9       15.94       18.11      7.80 o
  -5   3   9      687.28      710.77     26.03 o
  -4   3   9      446.82      448.01     12.10 o
  -3   3   9        3.31        3.13      4.99 o
  -2   3   9      243.52      236.77     12.11 o
  -1   3   9      525.16      550.77     17.48 o
   0   3   9      335.70      347.36      9.57 o
   1   3   9      376.84      388.72      9.64 o
   2   3   9      194.75      197.73      7.37 o
   3   3   9      361.55      350.83     10.61 o
   4   3   9      487.74      507.48     30.38 o
   5   3   9       35.14       14.02      6.09 o
   6   3   9       80.31       84.48     12.34 o
   7   3   9      122.29      126.35     10.18 o
   8   3   9       92.12       96.00     12.07 o
   9   3   9       81.29       82.67     12.14 o
  10   3   9        1.54       -1.25      6.73 o
  11   3   9      114.03      150.91     13.34 o
  12   3   9      105.81       93.15     21.94 o
  13   3   9        6.05        0.01     25.56 o
 -16   4   9       59.95       38.58     23.54 o
 -15   4   9        9.22        9.18     14.01 o
 -14   4   9        0.10       21.81     13.98 o
 -13   4   9      195.37      200.83     12.20 o
 -12   4   9      137.17      137.98      9.70 o
 -11   4   9       47.98       41.38      7.60 o
 -10   4   9       19.72       33.94      7.73 o
  -9   4   9       12.33        7.79      4.56 o
  -8   4   9       46.47       36.95      5.78 o
  -7   4   9        0.52        3.39      4.21 o
  -6   4   9        6.90       11.71      4.53 o
  -5   4   9      118.98      103.26      7.85 o
  -4   4   9        2.26        6.07      4.78 o
  -3   4   9       49.59       36.47      5.30 o
  -2   4   9        4.81        4.87      4.54 o
  -1   4   9       12.04       11.29      4.99 o
   0   4   9      311.86      319.90     10.83 o
   1   4   9      199.97      195.05      8.77 o
   2   4   9        0.24       10.25      5.60 o
   3   4   9        1.90       -3.25      5.24 o
   4   4   9        7.12        6.42      3.92 o
   5   4   9        0.27        3.42      8.18 o
   6   4   9       18.46       30.85      7.57 o
   7   4   9        9.78       22.48      9.81 o
   8   4   9       35.53       57.89     10.11 o
   9   4   9       54.11       83.76     24.14 o
  10   4   9       15.16       40.38     16.16 o
  11   4   9        8.86       10.46     16.52 o
 -14   5   9        0.70      -16.29     32.92 o
 -13   5   9        0.00       20.45     21.64 o
 -12   5   9        0.86        1.46     15.43 o
 -11   5   9        0.58      -14.65     14.65 o
 -10   5   9        6.58        3.29     14.17 o
  -9   5   9        2.48       32.34      9.28 o
  -8   5   9        1.10       -6.22      6.90 o
  -7   5   9       34.82       37.17      6.61 o
  -6   5   9        5.09        1.10      5.58 o
  -5   5   9        1.33        9.09      5.84 o
  -4   5   9        5.87       -2.28      5.55 o
  -3   5   9       24.86       20.05      5.45 o
  -2   5   9      138.95      123.76      9.01 o
  -1   5   9       27.27       26.11      7.19 o
   0   5   9        5.33        2.75      6.67 o
   1   5   9       87.26       75.99     10.82 o
   2   5   9       42.09       49.31     13.59 o
   3   5   9       21.08       10.86     15.60 o
   4   5   9       32.01       46.94     27.00 o
   5   5   9       33.60       14.54     12.13 o
   6   5   9       26.46       19.36     12.09 o
   7   5   9        7.27       -8.59     14.78 o
   8   5   9        7.58       11.22     39.33 o
  -8   6   9        4.94       -9.74     19.66 o
  -7   6   9       27.77       32.77     17.04 o
  -6   6   9        5.55       11.76     19.95 o
  -5   6   9        0.18      -35.20     35.20 o
  -4   6   9       31.08       31.80     16.42 o
  -3   6   9       70.79       56.12     17.66 o
  -2   6   9        2.98        7.15     24.75 o
  -1   6   9       30.00        6.33     19.77 o
   0   6   9       68.13       49.32     19.88 o
   1   6   9       17.59       16.06     25.02 o
   2   6   9       19.55       10.40     22.40 o
 -21   0  10        1.09       23.73     27.12 o
 -20   0  10        1.04        4.89     21.39 o
 -19   0  10        3.08       -1.39     11.63 o
 -18   0  10       17.17       20.68      9.97 o
 -17   0  10       10.63       -0.15      8.84 o
 -16   0  10        4.83       -7.01     15.90 o
 -15   0  10        8.69       11.23      7.24 o
 -14   0  10       66.07       50.99      6.69 o
 -13   0  10        0.89       -0.98      7.35 o
 -12   0  10      111.85      114.32      8.64 o
 -11   0  10       66.81       79.77      7.36 o
 -10   0  10      286.99      277.00     30.11 o
  -9   0  10      266.28      285.90     28.58 o
  -8   0  10      564.23      639.58     49.37 o
  -7   0  10       98.82      105.93     12.58 o
  -6   0  10       31.90       24.45      5.98 o
  -5   0  10     3402.14     3575.19     82.91 o
  -4   0  10     1155.18     1132.12     27.17 o
  -3   0  10       47.54       52.56      8.59 o
  -2   0  10     5244.12     5593.89    142.20 o
  -1   0  10      548.35      572.04     16.13 o
   0   0  10      205.26      166.60      8.45 o
   1   0  10        2.93        1.36      8.41 o
   2   0  10      338.17      328.76     11.79 o
   3   0  10        3.19        2.92     12.88 o
   4   0  10       13.86        9.70      6.81 o
   5   0  10      595.39      559.31     31.23 o
   6   0  10      242.71      303.52     17.22 o
   7   0  10       90.06       95.34     12.75 o
   8   0  10      152.08      129.52     10.10 o
   9   0  10       23.19       12.21      8.75 o
  10   0  10        9.32       -8.75      8.75 o
  11   0  10       15.42       11.46     10.24 o
  12   0  10       10.73       14.24     14.92 o
  13   0  10       37.61        4.81     16.95 o
  14   0  10        1.61        4.81     21.09 o
  15   0  10       74.36       18.92     35.13 o
 -21   1  10       27.05       12.75     15.20 o
 -20   1  10        8.37       16.15     16.40 o
 -19   1  10      241.70      259.38     17.05 o
 -18   1  10      117.80      127.13      7.34 o
 -17   1  10       13.25       17.57      6.16 o
 -16   1  10      193.33      197.67      9.90 o
 -15   1  10      186.11      187.50      7.52 o
 -14   1  10       70.63       71.23      8.73 o
 -13   1  10      312.79      295.27      8.88 o
 -12   1  10      328.81      340.18      9.16 o
 -11   1  10      319.63      329.47      8.95 o
 -10   1  10      403.51      404.58      9.60 o
  -9   1  10      208.43      202.63      9.35 o
  -8   1  10     1011.36      991.05     17.36 o
  -7   1  10      585.73      602.04     20.91 o
  -6   1  10     1193.87     1189.24     25.50 o
  -5   1  10     1538.96     1443.30     28.47 o
  -4   1  10      309.63      295.57      8.01 o
  -3   1  10      129.45      111.39      5.59 o
  -2   1  10      574.54      534.56     11.81 o
  -1   1  10      748.57      743.58     15.70 o
   0   1  10      227.49      205.68      7.23 o
   1   1  10     1037.64     1059.26     21.83 o
   2   1  10      671.87      709.90     14.47 o
   3   1  10     1679.87     1757.22     28.36 o
   4   1  10      418.75      427.15     10.48 o
   5   1  10      295.10      314.07      9.14 o
   6   1  10     1835.70     1988.21     58.91 o
   7   1  10      317.78      318.98     11.57 o
   8   1  10      213.34      213.22      9.63 o
   9   1  10       64.99       56.62      8.75 o
  10   1  10      126.50      134.15     12.27 o
  11   1  10       81.75       81.79      8.96 o
  12   1  10       11.35        7.47      9.77 o
  13   1  10       64.72       54.30     10.20 o
  14   1  10       55.56       50.29     16.81 o
  15   1  10       91.32       43.77     30.04 o
 -20   2  10        1.86       11.30     14.32 o
 -19   2  10        0.01       -1.89     14.68 o
 -18   2  10       36.15       17.46     10.17 o
 -17   2  10        1.25       -9.20      9.20 o
 -16   2  10        5.15        9.58      9.55 o
 -15   2  10       13.63       15.84      7.60 o
 -14   2  10       18.56        5.97      6.17 o
 -13   2  10       43.45       39.17     15.94 o
 -12   2  10       16.88       -4.46      7.12 o
 -11   2  10      125.33      124.56      6.29 o
 -10   2  10      275.77      254.15      9.44 o
  -9   2  10      115.49      124.90      7.31 o
  -8   2  10       72.32       71.10      8.08 o
  -7   2  10       50.99       54.05      5.72 o
  -6   2  10       60.87       62.73      8.64 o
  -5   2  10       11.51       15.74      6.88 o
  -4   2  10        5.80       13.85      5.87 o
  -3   2  10      132.14      151.84      6.87 o
  -2   2  10        0.11       -0.26      4.79 o
  -1   2  10        2.13       14.98      5.25 o
   0   2  10        0.01        9.20      4.99 o
   1   2  10      197.84      214.39      6.59 o
   2   2  10      227.49      227.97      6.46 o
   3   2  10      644.41      646.07     21.56 o
   4   2  10       31.29       32.85      8.06 o
   5   2  10       29.96       30.49      8.35 o
   6   2  10      167.31      134.26      9.19 o
   7   2  10       28.43       22.81      8.03 o
   8   2  10       95.15       92.40      7.82 o
   9   2  10       24.43       30.78      6.41 o
  10   2  10       58.77       58.36      9.06 o
  11   2  10       15.44       29.10      9.84 o
  12   2  10       11.65       13.35     11.47 o
  13   2  10       18.28       19.33     13.29 o
  14   2  10       22.13       34.04     40.69 o
 -19   3  10       34.45        7.42     22.70 o
 -18   3  10       14.72       13.54     27.20 o
 -17   3  10        2.59       -7.10     12.14 o
 -16   3  10        7.16       21.48     11.02 o
 -15   3  10       19.61       26.58      8.70 o
 -14   3  10        6.20       11.17      7.41 o
 -13   3  10        0.14       16.71      7.44 o
 -12   3  10        1.59        5.32      7.54 o
 -11   3  10       16.16       12.55      6.83 o
 -10   3  10        8.30       20.74     10.38 o
  -9   3  10       39.07       26.52      5.04 o
  -8   3  10      381.57      374.84     12.91 o
  -7   3  10      172.82      198.84      9.21 o
  -6   3  10      646.99      741.16     16.48 o
  -5   3  10      240.95      264.61      8.86 o
  -4   3  10       55.08       67.80      5.81 o
  -3   3  10       15.41       31.52      5.50 o
  -2   3  10      147.59      158.11      7.26 o
  -1   3  10      150.99      154.80      6.68 o
   0   3  10        0.24       11.30      4.62 o
   1   3  10        4.23        8.60      4.81 o
   2   3  10      129.79      127.89      6.74 o
   3   3  10       89.05       70.59      5.59 o
   4   3  10        2.19       -5.23      6.23 o
   5   3  10      360.49      381.69     19.85 o
   6   3  10      225.06      216.28      9.03 o
   7   3  10      137.22      123.28     14.95 o
   8   3  10        8.41        7.18      4.64 o
   9   3  10        3.58        3.58      6.36 o
  10   3  10        0.11        6.95     18.58 o
  11   3  10       20.52       31.13     19.44 o
  12   3  10        0.79      -12.13     16.62 o
 -17   4  10        2.17      105.24     52.35 o
 -16   4  10       27.71       -6.75     26.01 o
 -15   4  10        6.27       14.26     23.01 o
 -14   4  10       10.84      -13.00     13.00 o
 -13   4  10       70.80       66.46     10.32 o
 -12   4  10       53.33       67.22     11.90 o
 -11   4  10       12.35       15.23      7.34 o
 -10   4  10        3.53        2.76      7.07 o
  -9   4  10       22.08       29.14      5.84 o
  -8   4  10        8.59        9.04      7.54 o
  -7   4  10       11.61       12.96      4.80 o
  -6   4  10        0.63       -5.52      5.52 o
  -5   4  10        0.09        1.24      5.49 o
  -4   4  10      131.87      122.53      6.77 o
  -3   4  10       13.31       23.21      5.35 o
  -2   4  10       16.19       15.16      5.36 o
  -1   4  10       78.93       72.00      4.30 o
   0   4  10        0.24       10.82      5.78 o
   1   4  10        5.85        6.68      5.87 o
   2   4  10        2.57       10.52      5.73 o
   3   4  10       28.01       18.80      8.62 o
   4   4  10        0.28       -4.27      4.65 o
   5   4  10        8.66        7.48      5.55 o
   6   4  10        0.97       17.25      9.68 o
   7   4  10        1.36       -4.49      9.36 o
   8   4  10       13.67        4.40     13.74 o
   9   4  10        0.80       16.49     14.33 o
  10   4  10        3.39      -17.67     23.21 o
 -14   5  10      116.51      100.50     45.98 o
 -13   5  10       64.57       58.81     22.79 o
 -12   5  10       48.87       40.08     16.17 o
 -11   5  10      116.84      179.84     23.13 o
 -10   5  10      117.82      120.57     18.41 o
  -9   5  10      186.29      178.35     16.18 o
  -8   5  10       79.47       83.10      9.04 o
  -7   5  10       23.31       29.24      6.91 o
  -6   5  10       61.71       57.59     12.97 o
  -5   5  10      173.57      160.61      8.44 o
  -4   5  10       79.57       80.88      6.41 o
  -3   5  10       92.27      106.01      9.98 o
  -2   5  10      463.55      471.12     16.52 o
  -1   5  10      216.86      212.09     18.04 o
   0   5  10       93.84      115.39     13.41 o
   1   5  10      155.15      156.66     12.28 o
   2   5  10      113.20      104.28     12.83 o
   3   5  10       38.87       44.85     12.97 o
   4   5  10       32.11       39.97     14.31 o
   5   5  10       24.42       16.29     14.64 o
   6   5  10        4.73       -9.58     15.33 o
   7   5  10       30.74        5.75     20.49 o
  -7   6  10        0.11       24.54     23.69 o
  -6   6  10        9.52        7.67     39.34 o
  -5   6  10       23.80       19.43     29.14 o
  -4   6  10        2.94       58.99     22.78 o
  -3   6  10        2.70      -13.49     16.92 o
  -2   6  10       35.55       85.76     25.60 o
  -1   6  10       13.41       15.85     20.24 o
   0   6  10        0.01      -19.55     19.55 o
   1   6  10        1.12        3.78     35.60 o
 -21   1  11        1.77        6.45     32.27 o
 -20   1  11       12.08        6.52     13.10 o
 -19   1  11        8.86       17.90     25.13 o
 -18   1  11        0.41       -3.99      6.83 o
 -17   1  11        6.50        0.71      6.85 o
 -16   1  11        0.14       -3.94      6.80 o
 -15   1  11      113.12       97.09      6.22 o
 -14   1  11       63.80       49.59      7.92 o
 -13   1  11        1.38       -4.03      4.03 o
 -12   1  11      105.80      122.43     11.28 o
 -11   1  11       12.43       12.65      4.82 o
 -10   1  11        0.58       -4.29      4.29 o
  -9   1  11      188.65      189.72     12.73 o
  -8   1  11     1091.98     1136.77     19.65 o
  -7   1  11      639.14      645.15     15.66 o
  -6   1  11       32.55       38.83      6.79 o
  -5   1  11      273.71      274.87      7.33 o
  -4   1  11      240.72      246.77      7.75 o
  -3   1  11      158.07      169.16      7.61 o
  -2   1  11      489.84      493.21     10.89 o
  -1   1  11      513.11      514.76     13.10 o
   0   1  11      739.07      742.51     16.30 o
   1   1  11      888.49      870.53     18.45 o
   2   1  11      385.13      388.53      9.91 o
   3   1  11       18.05       10.36      4.51 o
   4   1  11      629.56      654.58     15.34 o
   5   1  11      634.34      681.84     19.62 o
   6   1  11      194.43      164.01      8.73 o
   7   1  11       10.16        8.04      5.73 o
   8   1  11        1.50       -6.48      6.48 o
   9   1  11        9.93       -0.82     13.53 o
  10   1  11        0.48        6.29      7.12 o
  11   1  11       18.51       24.66      9.09 o
  12   1  11       79.41       82.82     11.48 o
  13   1  11       53.44       26.22     17.21 o
  14   1  11       33.71       15.68     24.09 o
 -20   2  11       24.09       17.66     14.42 o
 -19   2  11        3.03      -10.66     13.25 o
 -18   2  11        1.40       -4.16     11.67 o
 -17   2  11       77.47       93.35     11.29 o
 -16   2  11      130.20      133.66     11.86 o
 -15   2  11      183.02      162.58      9.40 o
 -14   2  11      107.51      104.04      7.86 o
 -13   2  11       98.18       85.47      9.33 o
 -12   2  11      223.72      195.86      8.39 o
 -11   2  11      810.21      772.96     20.93 o
 -10   2  11      157.26      163.87      9.96 o
  -9   2  11      280.22      320.93      9.73 o
  -8   2  11     2544.96     2666.87     53.49 o
  -7   2  11      137.39      131.82      5.36 o
  -6   2  11       13.97        7.08      8.29 o
  -5   2  11      956.76      981.32     18.62 o
  -4   2  11      469.02      483.85     12.07 o
  -3   2  11      502.62      507.91     12.65 o
  -2   2  11       42.22       66.04      7.48 o
  -1   2  11       37.77       42.06     10.19 o
   0   2  11      145.88      160.25      5.78 o
   1   2  11       49.98       55.82      5.01 o
   2   2  11       71.20       88.81      5.30 o
   3   2  11      297.76      303.93     18.24 o
   4   2  11      705.23      741.50     17.98 o
   5   2  11      131.03      131.06     10.92 o
   6   2  11       76.29       55.73      6.57 o
   7   2  11        2.69        9.14      6.03 o
   8   2  11       44.10       34.01      7.88 o
   9   2  11      120.35       91.46      8.59 o
  10   2  11        5.72       -7.32     10.14 o
  11   2  11       40.73       41.36     10.94 o
  12   2  11       30.19       17.99     13.80 o
  13   2  11        3.12       -8.82     40.08 o
 -19   3  11       30.55       13.37     34.92 o
 -18   3  11       30.61       21.96     22.79 o
 -17   3  11       14.24        4.33     11.59 o
 -16   3  11       27.32       25.25     11.69 o
 -15   3  11      101.52      106.59     11.95 o
 -14   3  11       98.59       81.43      9.41 o
 -13   3  11       65.89       72.04     11.26 o
 -12   3  11      123.51      114.17      8.32 o
 -11   3  11      126.59      115.85      8.63 o
 -10   3  11      148.27      140.10      7.52 o
  -9   3  11      123.52      113.51      9.30 o
  -8   3  11       51.62       44.17      5.62 o
  -7   3  11      146.28      143.30      8.88 o
  -6   3  11      269.28      258.29      8.82 o
  -5   3  11      195.52      197.10      7.64 o
  -4   3  11      156.86      161.25      8.99 o
  -3   3  11      465.87      505.57     15.75 o
  -2   3  11      392.16      408.41     17.73 o
  -1   3  11      161.91      147.92      6.67 o
   0   3  11      245.29      232.12      7.61 o
   1   3  11      144.07      148.02     13.03 o
   2   3  11      129.54      121.74      6.33 o
   3   3  11       59.72       64.56     10.68 o
   4   3  11       65.07       62.67      7.47 o
   5   3  11      112.21      103.00      8.03 o
   6   3  11       64.90       59.90      7.79 o
   7   3  11      114.66      116.71      7.88 o
   8   3  11       51.25       54.19      6.22 o
   9   3  11       96.54      116.42     23.33 o
  10   3  11       55.11       41.43     16.80 o
  11   3  11       10.93       20.03     19.55 o
  12   3  11       35.10       12.48     22.44 o
 -16   4  11       35.47       39.00     23.22 o
 -15   4  11        3.01       -1.29     15.33 o
 -14   4  11        0.41       -8.30     12.66 o
 -13   4  11       57.10       73.89     12.67 o
 -12   4  11       15.72        0.92     12.05 o
 -11   4  11       13.02       14.22      8.79 o
 -10   4  11       49.08       39.02      9.49 o
  -9   4  11        1.57       -2.85      4.84 o
  -8   4  11        4.43        4.26      4.12 o
  -7   4  11      102.36       98.55      6.28 o
  -6   4  11       30.55       21.30      6.04 o
  -5   4  11       95.49       85.40      8.46 o
  -4   4  11       51.58       41.96      6.40 o
  -3   4  11       47.92       42.91      5.83 o
  -2   4  11      220.49      217.30      8.54 o
  -1   4  11      204.14      203.69      7.38 o
   0   4  11      368.42      396.50     13.35 o
   1   4  11      174.91      163.30      9.32 o
   2   4  11       69.52       74.21     10.20 o
   3   4  11      110.87      108.96      7.90 o
   4   4  11        0.63        2.33      7.54 o
   5   4  11        3.76        3.29      8.76 o
   6   4  11      114.96       97.57     12.81 o
   7   4  11       42.83       31.41     19.95 o
   8   4  11       42.65       28.55     18.11 o
   9   4  11       65.60       44.01     16.01 o
  10   4  11       16.91      -18.24     41.36 o
 -13   5  11        2.27       16.58     19.25 o
 -12   5  11        0.06        3.16     17.32 o
 -11   5  11       14.61       -1.97     15.52 o
 -10   5  11        0.85        5.31     13.59 o
  -9   5  11        0.00        8.87     17.64 o
  -8   5  11        0.23       16.79      8.41 o
  -7   5  11        2.36        8.40      7.34 o
  -6   5  11        0.48       -0.72      7.43 o
  -5   5  11        0.13       -0.22      6.14 o
  -4   5  11        0.53        0.25      7.31 o
  -3   5  11        5.19        5.61      7.69 o
  -2   5  11       26.99       19.76      8.60 o
  -1   5  11       36.09       39.72      8.86 o
   0   5  11       10.24       12.37      8.36 o
   1   5  11        1.83       -0.68     10.68 o
   2   5  11        1.37       -8.75      9.37 o
   3   5  11        8.23        9.67     22.72 o
   4   5  11        0.03       13.57     20.16 o
   5   5  11        0.00      -18.18     18.18 o
   6   5  11       11.87        2.79     31.80 o
  -5   6  11       11.75        1.36     44.35 o
  -4   6  11        1.17       16.27     48.76 o
  -3   6  11       10.47       18.21     20.38 o
  -2   6  11        1.78       25.08     42.01 o
  -1   6  11        5.55       27.12     40.69 o
 -21   0  12       14.06       12.21     30.51 o
 -20   0  12       12.92       -1.36     23.19 o
 -19   0  12      256.66      255.56     40.99 o
 -18   0  12      351.84      444.90     22.51 o
 -17   0  12      415.94      486.69     74.25 o
 -16   0  12      651.45      706.16     62.66 o
 -15   0  12      198.21      193.51     16.11 o
 -14   0  12      271.20      312.95     23.80 o
 -13   0  12      449.08      405.35     31.94 o
 -12   0  12      146.93      157.90     22.72 o
 -11   0  12      442.29      468.62     51.77 o
 -10   0  12      359.09      374.72     31.80 o
  -9   0  12      777.03      812.64     25.14 o
  -8   0  12      288.02      279.01     12.11 o
  -7   0  12        1.36        9.45     20.58 o
  -6   0  12     2698.14     2776.71     67.51 o
  -5   0  12     1950.93     1954.60     84.63 o
  -4   0  12     1425.76     1454.93     79.58 o
  -3   0  12      410.31      420.47     30.07 o
  -2   0  12      299.83      298.38     13.80 o
  -1   0  12     2289.48     2441.06     52.54 o
   0   0  12      800.62      852.84     25.73 o
   1   0  12      178.67      196.32      9.47 o
   2   0  12     1123.46     1155.90     29.34 o
   3   0  12     5219.09     5535.16    125.59 o
   4   0  12      111.55      125.97     12.28 o
   5   0  12        1.23       -0.57      9.83 o
   6   0  12     1614.19     1656.62     63.61 o
   7   0  12      393.17      398.93     20.82 o
   8   0  12      360.77      374.32     19.12 o
   9   0  12       89.63       84.02     12.41 o
  10   0  12      291.32      297.15     18.85 o
  11   0  12      191.24      173.60     18.51 o
  12   0  12       81.22      111.75     21.50 o
  13   0  12       77.35       48.01     27.06 o
  14   0  12       51.79      -10.78     16.88 o
 -21   1  12        1.46       -4.84     12.74 o
 -20   1  12        9.28       17.41     19.41 o
 -19   1  12        0.83        6.10     11.75 o
 -18   1  12        1.64       -2.09      8.31 o
 -17   1  12        7.30       10.79      7.14 o
 -16   1  12        0.28       -3.21      5.92 o
 -15   1  12       69.72       53.73      5.53 o
 -14   1  12       14.15       11.71      4.16 o
 -13   1  12       54.68       46.92      7.80 o
 -12   1  12       88.29       75.41      6.39 o
 -11   1  12        0.34        6.72      5.36 o
 -10   1  12       29.06       30.55     10.48 o
  -9   1  12       89.20       92.62      6.02 o
  -8   1  12       75.30       59.04      5.31 o
  -7   1  12       58.38       54.80      6.21 o
  -6   1  12        9.34       27.45      5.83 o
  -5   1  12       30.21       48.43      7.28 o
  -4   1  12       61.47       76.83      7.64 o
  -3   1  12       51.83       62.88      6.06 o
  -2   1  12      271.88      330.48      9.60 o
  -1   1  12       18.99       19.36      6.36 o
   0   1  12      137.84      148.60      7.81 o
   1   1  12        0.16       -5.74      5.74 o
   2   1  12        1.89       -5.25      6.18 o
   3   1  12      265.32      286.50      8.15 o
   4   1  12      298.47      320.48      9.55 o
   5   1  12       36.13       20.09      5.31 o
   6   1  12       85.69       76.82      9.30 o
   7   1  12        2.84        5.64      6.57 o
   8   1  12       10.11        6.47      6.67 o
   9   1  12        4.66       15.45      8.27 o
  10   1  12        1.30       -5.66     11.12 o
  11   1  12       30.05       21.53     16.61 o
  12   1  12        0.13       -5.95     18.82 o
  13   1  12        0.00       10.04     23.03 o
 -20   2  12        7.61       25.65     20.40 o
 -19   2  12       21.37        6.63     13.57 o
 -18   2  12        2.40       -3.44     11.25 o
 -17   2  12        2.42       -0.01     12.03 o
 -16   2  12        6.60        3.35      8.23 o
 -15   2  12       69.31       48.38      7.95 o
 -14   2  12       38.11       28.08      9.75 o
 -13   2  12       43.71       42.47      5.26 o
 -12   2  12      163.98      162.31      7.28 o
 -11   2  12      550.30      541.75     17.02 o
 -10   2  12       27.87       22.43      4.40 o
  -9   2  12       20.48       20.91      3.91 o
  -8   2  12     1706.33     1829.56     30.50 o
  -7   2  12       85.29       98.49      7.26 o
  -6   2  12        6.16       19.45      6.76 o
  -5   2  12      518.16      516.28     14.56 o
  -4   2  12      255.84      266.69      9.77 o
  -3   2  12      216.71      216.03      8.47 o
  -2   2  12      584.42      600.02     15.21 o
  -1   2  12      494.63      512.47     13.95 o
   0   2  12      195.05      198.37      7.20 o
   1   2  12      268.30      262.99      8.16 o
   2   2  12       26.02       16.39      3.60 o
   3   2  12       35.88       33.30      5.27 o
   4   2  12       54.68       52.05      6.37 o
   5   2  12      107.14       91.03      7.26 o
   6   2  12      103.93      107.37      7.34 o
   7   2  12        1.39        9.52     10.49 o
   8   2  12       76.10       62.25      9.36 o
   9   2  12        8.07       -0.59      8.28 o
  10   2  12       34.21       30.59     27.50 o
  11   2  12       29.28       41.30     13.02 o
  12   2  12        0.13        8.80     19.02 o
  13   2  12        2.78      -10.78     24.28 o
 -19   3  12       13.89       17.12     26.93 o
 -18   3  12        7.64        8.50     18.17 o
 -17   3  12        9.57        9.14     17.68 o
 -16   3  12       21.07       21.90     12.84 o
 -15   3  12       11.92        2.88     14.75 o
 -14   3  12       30.23       27.40      8.68 o
 -13   3  12        0.74       18.02     13.66 o
 -12   3  12        0.43        6.81      6.46 o
 -11   3  12       60.76       46.77      6.19 o
 -10   3  12       11.95       11.56      5.93 o
  -9   3  12       59.89       59.41      5.12 o
  -8   3  12      234.34      208.92     15.44 o
  -7   3  12        0.22       -5.33      5.33 o
  -6   3  12       36.96       33.87      6.63 o
  -5   3  12        6.01       -0.57      6.23 o
  -4   3  12       34.19       25.15      4.53 o
  -3   3  12       19.16        8.05      5.22 o
  -2   3  12       16.29        3.96      5.79 o
  -1   3  12       28.54       24.91      6.37 o
   0   3  12      109.17      102.85      6.01 o
   1   3  12       25.88       18.43      4.90 o
   2   3  12       23.95       13.78      5.16 o
   3   3  12        2.73       -2.13      7.31 o
   4   3  12        0.83        3.37      6.27 o
   5   3  12       11.96        1.86      7.37 o
   6   3  12        8.42        7.00      6.47 o
   7   3  12       10.34        5.13      9.80 o
   8   3  12        0.06        5.43      6.69 o
   9   3  12       20.49       26.08     12.36 o
  10   3  12       29.97       24.96     18.64 o
  11   3  12        6.88      -14.24     51.54 o
 -16   4  12       40.38       46.98     24.09 o
 -15   4  12        5.09      -10.10     15.92 o
 -14   4  12       54.18       55.49     14.37 o
 -13   4  12       51.27       77.14     11.60 o
 -12   4  12       29.58       36.61     11.05 o
 -11   4  12       30.96       37.87     11.75 o
 -10   4  12       39.95       32.55      9.98 o
  -9   4  12       85.01       76.24      6.87 o
  -8   4  12        9.01        1.07      5.95 o
  -7   4  12       24.29       26.80      5.82 o
  -6   4  12       98.67      100.89      6.84 o
  -5   4  12       36.60       33.40      6.35 o
  -4   4  12       68.47       69.68      8.32 o
  -3   4  12       40.68       42.31      6.64 o
  -2   4  12      124.45      114.00      7.37 o
  -1   4  12       51.19       47.30      7.22 o
   0   4  12       34.89       40.42      6.73 o
   1   4  12       93.12      100.16      7.45 o
   2   4  12       99.03       95.23      7.10 o
   3   4  12       42.19       47.58      6.37 o
   4   4  12       12.30       15.44     11.08 o
   5   4  12       27.39       32.58     18.29 o
   6   4  12       29.55       22.93     21.05 o
   7   4  12       48.46       34.76     15.09 o
   8   4  12       41.16       66.39     28.62 o
   9   4  12       38.37       34.66     26.56 o
 -13   5  12       15.30       15.29     33.97 o
 -12   5  12        0.14      -16.20     19.59 o
 -11   5  12        7.29       -8.22     19.97 o
 -10   5  12        2.24       -2.78     17.75 o
  -9   5  12        1.97       -5.90     13.58 o
  -8   5  12       13.07       16.92     11.60 o
  -7   5  12        0.51        2.50      8.94 o
  -6   5  12        6.19       -1.57      8.12 o
  -5   5  12        0.05        3.37      8.49 o
  -4   5  12        9.39       -5.08      9.36 o
  -3   5  12        0.00       -7.82      8.45 o
  -2   5  12        0.05        6.86     10.69 o
  -1   5  12       10.15        9.78      8.99 o
   0   5  12        4.27        7.53     16.93 o
   1   5  12        0.00       -2.14     12.29 o
   2   5  12        0.10        3.08     12.55 o
   3   5  12        3.40       10.71     13.66 o
   4   5  12        0.15       12.07     18.11 o
   5   5  12        3.03       10.37     31.87 o
   6   5  12        2.73       16.27     28.62 o
 -21   1  13        1.09        3.98     24.31 o
 -20   1  13       32.43       43.41     11.93 o
 -19   1  13       10.78        8.93     14.12 o
 -18   1  13        3.30       20.37     11.20 o
 -17   1  13       30.98       31.17      6.64 o
 -16   1  13       23.55       25.52      5.94 o
 -15   1  13      298.35      276.79      9.19 o
 -14   1  13      161.71      159.76      7.08 o
 -13   1  13       47.43       36.01      4.92 o
 -12   1  13        3.63       -0.50      4.98 o
 -11   1  13      273.16      290.06      9.39 o
 -10   1  13       69.33       81.59      5.84 o
  -9   1  13       14.00       25.93      6.22 o
  -8   1  13     1671.23     1729.52     28.97 o
  -7   1  13      701.31      717.66     14.24 o
  -6   1  13      336.15      337.97      8.97 o
  -5   1  13      470.90      475.26     11.70 o
  -4   1  13       60.36       58.54      6.20 o
  -3   1  13      643.35      648.80     13.53 o
  -2   1  13      208.96      227.53      9.41 o
  -1   1  13       30.90       48.06      8.07 o
   0   1  13       27.94       32.95     11.47 o
   1   1  13       16.33       30.04      8.23 o
   2   1  13        4.05       13.32      6.57 o
   3   1  13      182.67      190.55     10.96 o
   4   1  13       79.19       49.37      6.39 o
   5   1  13      338.64      337.02     12.57 o
   6   1  13       30.75       35.51      8.74 o
   7   1  13        1.97        3.66      8.53 o
   8   1  13        2.83       10.25      7.31 o
   9   1  13        7.55        6.89      8.31 o
  10   1  13        0.60        7.56     10.93 o
  11   1  13       32.75       32.93     34.89 o
  12   1  13        0.59       29.73     46.45 o
  13   1  13        8.24      -24.34     24.34 o
 -20   2  13       12.68       17.67     18.86 o
 -19   2  13      104.32      127.06     19.27 o
 -18   2  13       50.24       63.38     13.48 o
 -17   2  13        9.17       34.64     11.96 o
 -16   2  13        4.62       -9.64     10.13 o
 -15   2  13        8.39       25.22     10.77 o
 -14   2  13       24.12       17.64      6.32 o
 -13   2  13       15.34        7.89      5.28 o
 -12   2  13      193.32      178.46     18.62 o
 -11   2  13       34.65       36.76      6.47 o
 -10   2  13      243.33      254.90     10.41 o
  -9   2  13      432.25      424.71     10.52 o
  -8   2  13      241.95      239.76      8.31 o
  -7   2  13     1084.93     1159.62     28.67 o
  -6   2  13      780.71      828.69     34.43 o
  -5   2  13      437.70      447.60     11.31 o
  -4   2  13      168.51      166.83      8.80 o
  -3   2  13      133.58      141.83      7.84 o
  -2   2  13      363.77      390.07     18.95 o
  -1   2  13      247.33      275.81     19.54 o
   0   2  13      499.06      506.65     17.56 o
   1   2  13      537.52      535.87     18.88 o
   2   2  13      539.93      557.85     13.54 o
   3   2  13       64.31       71.84      6.49 o
   4   2  13      152.77      145.11      7.68 o
   5   2  13      396.87      392.44     12.92 o
   6   2  13       70.87       87.10     14.18 o
   7   2  13      121.78      128.07      9.76 o
   8   2  13       20.62       16.69      9.48 o
   9   2  13       26.52       22.10     10.00 o
  10   2  13       17.73       25.13     12.94 o
  11   2  13        0.39       -7.39     21.67 o
  12   2  13       28.02        3.39     26.58 o
 -19   3  13       29.73      -21.70     42.72 o
 -18   3  13        3.42      -13.80     17.54 o
 -17   3  13       14.60        2.58     14.23 o
 -16   3  13       37.98       20.20     14.52 o
 -15   3  13       16.22       18.92     11.67 o
 -14   3  13       44.50       45.75     12.05 o
 -13   3  13       63.15       77.11      9.43 o
 -12   3  13       75.11       75.55      6.60 o
 -11   3  13      199.30      174.73     10.60 o
 -10   3  13       78.63       67.71     11.23 o
  -9   3  13       65.05       60.07      6.85 o
  -8   3  13      331.17      320.94     10.03 o
  -7   3  13       45.10       21.69      6.22 o
  -6   3  13       40.06       35.56     12.68 o
  -5   3  13      141.25      133.40      8.31 o
  -4   3  13       97.73       82.86      7.89 o
  -3   3  13      288.20      298.35      8.52 o
  -2   3  13       26.31       14.47      5.45 o
  -1   3  13      142.40      130.33     12.52 o
   0   3  13      494.45      500.47     12.91 o
   1   3  13       30.19       31.25      5.45 o
   2   3  13       46.66       46.73      5.94 o
   3   3  13      197.43      180.89      9.61 o
   4   3  13       50.15       62.35      7.52 o
   5   3  13       19.45       15.99      7.44 o
   6   3  13       67.00       63.54     11.42 o
   7   3  13       12.42        5.56     10.27 o
   8   3  13       60.48       72.93     12.77 o
   9   3  13       83.47       97.80     15.53 o
  10   3  13        2.87       38.11     44.69 o
 -16   4  13       52.78       33.02     23.84 o
 -15   4  13      116.82      103.78     21.34 o
 -14   4  13      108.99      140.77     15.28 o
 -13   4  13       18.90       16.76     14.49 o
 -12   4  13       55.94       62.23     10.89 o
 -11   4  13      163.39      155.66     11.44 o
 -10   4  13        6.32        8.52      6.63 o
  -9   4  13        8.26       20.34      7.04 o
  -8   4  13       38.41       35.44      6.14 o
  -7   4  13        0.30        1.49      6.78 o
  -6   4  13        0.45        8.35      6.57 o
  -5   4  13       39.75       34.88      8.01 o
  -4   4  13       80.30       84.71      7.63 o
  -3   4  13      143.60      160.99      9.14 o
  -2   4  13      126.71      129.11     10.83 o
  -1   4  13       22.79       23.14      6.07 o
   0   4  13        7.70        8.62      7.11 o
   1   4  13       12.92       11.94      6.27 o
   2   4  13        8.50        8.91      6.58 o
   3   4  13       18.03       12.63     10.54 o
   4   4  13       25.49       29.50     12.12 o
   5   4  13       12.76       23.80     14.23 o
   6   4  13       17.27       14.64     20.00 o
   7   4  13        9.94       14.55     17.67 o
   8   4  13       15.70       12.21     36.01 o
 -12   5  13        0.07       21.01     20.19 o
 -11   5  13        4.10      -13.86     19.69 o
 -10   5  13        2.85        5.37     15.28 o
  -9   5  13        1.55      -11.78     13.94 o
  -8   5  13       15.91       22.83     12.20 o
  -7   5  13        8.13       15.06     16.24 o
  -6   5  13        4.67       18.07      9.65 o
  -5   5  13        0.00        6.74     11.96 o
  -4   5  13        0.00        3.78      9.39 o
  -3   5  13        2.41        3.69      9.80 o
  -2   5  13        0.77        7.85     18.58 o
  -1   5  13        1.54        3.49      9.80 o
   0   5  13       18.47       25.97     14.11 o
   1   5  13        2.44       20.77     13.62 o
   2   5  13       24.06       42.08     14.72 o
   3   5  13       55.75       49.23     26.70 o
   4   5  13        1.10      -28.48     28.69 o
 -21   0  14        2.82       -6.78     26.45 o
 -20   0  14        9.38       27.67     29.84 o
 -19   0  14        2.02        0.68     20.55 o
 -18   0  14       11.81       14.07     12.00 o
 -17   0  14       70.30       68.63     10.34 o
 -16   0  14       55.27       51.05     10.62 o
 -15   0  14      720.44      694.34     26.04 o
 -14   0  14       67.00       55.98      7.16 o
 -13   0  14        0.19       -7.66      7.66 o
 -12   0  14      405.53      420.53     39.80 o
 -11   0  14      527.80      523.91     55.27 o
 -10   0  14      358.52      346.41     31.94 o
  -9   0  14        0.16       13.35     10.82 o
  -8   0  14      627.60      618.93     42.99 o
  -7   0  14      246.12      237.43     10.96 o
  -6   0  14      116.67      167.01     23.19 o
  -5   0  14       73.38       90.25     10.31 o
  -4   0  14       61.92       77.04     10.63 o
  -3   0  14       14.09       16.54      7.77 o
  -2   0  14      435.45      407.76     15.67 o
  -1   0  14      485.97      478.47     16.13 o
   0   0  14       99.93      122.86     13.12 o
   1   0  14      778.75      832.53     27.12 o
   2   0  14       67.49       52.19     28.62 o
   3   0  14      471.46      464.52     20.24 o
   4   0  14      281.31      291.10     14.40 o
   5   0  14       40.13       37.67      8.25 o
   6   0  14       33.20       33.09     13.49 o
   7   0  14        8.17       -6.10     10.17 o
   8   0  14        9.33       31.94     14.99 o
   9   0  14        0.01      -14.78     14.78 o
  10   0  14        2.80        4.00     18.92 o
  11   0  14      121.77      153.66     30.31 o
  12   0  14       14.02       10.10     33.09 o
 -21   1  14       17.38       13.72     21.13 o
 -20   1  14       65.13       69.10     14.79 o
 -19   1  14       36.38       15.31     13.14 o
 -18   1  14       49.15       47.52     11.49 o
 -17   1  14      130.12      160.80     10.22 o
 -16   1  14      110.66       89.19      9.45 o
 -15   1  14      122.84      117.41      6.90 o
 -14   1  14      143.13      142.47     11.67 o
 -13   1  14       46.08       43.71      5.58 o
 -12   1  14      157.08      143.36      6.66 o
 -11   1  14      680.36      689.58     31.51 o
 -10   1  14       59.32       53.61      5.96 o
  -9   1  14      667.64      716.87     19.27 o
  -8   1  14     1074.62     1178.12     38.36 o
  -7   1  14        7.10       21.23      5.83 o
  -6   1  14      272.71      284.30      9.22 o
  -5   1  14      192.66      204.49     13.67 o
  -4   1  14      563.36      578.38     14.23 o
  -3   1  14       44.79       37.88     10.15 o
  -2   1  14       16.89       27.41      7.37 o
  -1   1  14      703.57      717.58     26.50 o
   0   1  14      261.56      278.28     10.68 o
   1   1  14       65.83       67.67      6.73 o
   2   1  14      265.69      242.60     13.92 o
   3   1  14     1411.51     1521.06     28.88 o
   4   1  14      137.71      134.45      7.86 o
   5   1  14       81.26       86.50     14.07 o
   6   1  14      296.11      313.70     13.61 o
   7   1  14       62.16       56.33      9.35 o
   8   1  14      145.92      139.30     17.39 o
   9   1  14       10.18       27.66     34.92 o
  10   1  14      106.81      116.10     23.70 o
  11   1  14       65.05       97.42     24.28 o
  12   1  14       18.79       42.72     42.59 o
 -20   2  14        2.00       17.76     15.15 o
 -19   2  14        9.21       25.27     16.97 o
 -18   2  14        4.70       19.51     13.74 o
 -17   2  14       13.26       19.93     13.96 o
 -16   2  14       15.70        4.06     12.44 o
 -15   2  14        2.65       11.23      8.88 o
 -14   2  14       29.93       22.22      5.67 o
 -13   2  14        0.96       -5.51      5.51 o
 -12   2  14       25.41       20.55      5.15 o
 -11   2  14      113.55      101.36     10.37 o
 -10   2  14        0.11       -4.31      4.31 o
  -9   2  14        0.14        4.55     11.63 o
  -8   2  14        1.24       -7.26      7.26 o
  -7   2  14       64.95       49.63      8.41 o
  -6   2  14       38.08       22.48      8.67 o
  -5   2  14      149.29      136.10      9.50 o
  -4   2  14      413.42      403.81     13.42 o
  -3   2  14       77.53       58.95      7.00 o
  -2   2  14       85.47       63.32      6.72 o
  -1   2  14       16.91       15.19      6.07 o
   0   2  14       41.87       20.79      6.28 o
   1   2  14        2.13        0.41      5.12 o
   2   2  14        6.97        5.61      4.79 o
   3   2  14       47.80       48.64      8.86 o
   4   2  14      162.62      164.64      9.64 o
   5   2  14        0.10       -6.68      6.68 o
   6   2  14       36.82       51.55     13.94 o
   7   2  14       19.24        7.61      8.00 o
   8   2  14       34.48       26.10     10.88 o
   9   2  14       15.29        6.66     13.18 o
  10   2  14       19.56        6.78     13.16 o
  11   2  14        6.26        6.78     21.70 o
 -18   3  14       21.13       22.07     30.11 o
 -17   3  14       24.61       30.64     26.77 o
 -16   3  14       16.07        5.15     15.28 o
 -15   3  14        0.27        2.94     10.36 o
 -14   3  14        0.81       -0.55     11.10 o
 -13   3  14        4.42        7.49      9.72 o
 -12   3  14        0.33       12.19      6.59 o
 -11   3  14        7.14        5.41      7.45 o
 -10   3  14       77.23       73.76      9.68 o
  -9   3  14      172.40      153.06      8.62 o
  -8   3  14        0.92        0.97      7.80 o
  -7   3  14        0.42       -2.98      6.46 o
  -6   3  14        3.72       -2.03      7.18 o
  -5   3  14       42.18       33.76     10.19 o
  -4   3  14       27.86       17.84      5.76 o
  -3   3  14       33.34       23.69      7.81 o
  -2   3  14       26.88       17.34      5.59 o
  -1   3  14       47.14       52.77      7.56 o
   0   3  14       16.24        8.15      5.01 o
   1   3  14        7.92        7.16      5.44 o
   2   3  14       48.36       51.39      6.49 o
   3   3  14      120.31      111.30      8.74 o
   4   3  14      130.20      126.54     10.55 o
   5   3  14        7.89       12.99      8.92 o
   6   3  14        1.22        9.87     10.39 o
   7   3  14        0.31        2.90      7.82 o
   8   3  14        0.07       26.35     15.60 o
   9   3  14       14.74      -33.09     47.94 o
 -16   4  14        6.00       10.78     21.56 o
 -15   4  14        7.63        4.36     12.25 o
 -14   4  14        0.62       -9.40     13.51 o
 -13   4  14        9.10       27.35     11.36 o
 -12   4  14        1.22       10.06      8.11 o
 -11   4  14        0.12        9.37     11.18 o
 -10   4  14        5.26       -1.51      7.75 o
  -9   4  14        0.01        1.68      6.39 o
  -8   4  14        4.08       20.31      9.73 o
  -7   4  14        1.74       -0.65      5.41 o
  -6   4  14        8.18        4.79      7.98 o
  -5   4  14       17.41       23.09      7.37 o
  -4   4  14        0.13        1.36      7.89 o
  -3   4  14        0.06       -6.62     10.53 o
  -2   4  14        5.57        6.28     10.29 o
  -1   4  14        0.27        2.17      6.23 o
   0   4  14        0.61       17.56      7.27 o
   1   4  14        6.29       12.60      8.47 o
   2   4  14       20.23       11.56      9.04 o
   3   4  14       13.64       16.48     12.88 o
   4   4  14        1.24      -11.47     11.85 o
   5   4  14        0.11      -13.65     16.69 o
   6   4  14       11.27        2.81      9.12 o
   7   4  14        1.33       26.31     50.79 o
 -12   5  14       52.48       44.76     39.40 o
 -11   5  14       25.06       58.30     21.47 o
 -10   5  14       42.90       49.07     23.94 o
  -9   5  14       46.03       42.53     15.62 o
  -8   5  14       28.87       35.68     14.77 o
  -7   5  14       41.52       31.15     12.52 o
  -6   5  14       79.79       82.32     19.15 o
  -5   5  14      173.79      200.36     15.64 o
  -4   5  14      104.86      103.52     13.25 o
  -3   5  14       86.86       96.05     15.18 o
  -2   5  14      179.97      218.92     23.63 o
  -1   5  14      140.17      124.78     20.70 o
   0   5  14       85.03      111.74     26.31 o
   1   5  14       45.53       42.55     23.06 o
   2   5  14       30.88        2.71     41.84 o
   3   5  14       14.82       55.56     68.76 o
 -20   1  15        1.43       22.90     18.89 o
 -19   1  15       25.03       18.13     15.27 o
 -18   1  15        0.87       -3.50     11.44 o
 -17   1  15       15.48       11.82      8.06 o
 -16   1  15       30.04       32.02      6.80 o
 -15   1  15       10.61        7.49      5.89 o
 -14   1  15       38.97       37.86      5.81 o
 -13   1  15       53.78       54.25      8.43 o
 -12   1  15      274.06      273.35     10.18 o
 -11   1  15        1.09       -4.45      4.45 o
 -10   1  15      126.72      118.16      6.76 o
  -9   1  15       91.83      113.02      6.88 o
  -8   1  15       17.93       15.85      5.54 o
  -7   1  15      124.51      121.39      6.99 o
  -6   1  15        3.73       11.01      6.25 o
  -5   1  15        5.70       26.12      6.61 o
  -4   1  15      422.29      465.39     18.93 o
  -3   1  15      245.14      251.06      9.20 o
  -2   1  15       25.10       31.02      6.95 o
  -1   1  15      190.61      203.25     10.42 o
   0   1  15      930.18      938.27     31.51 o
   1   1  15      349.83      347.44     18.83 o
   2   1  15      225.30      213.83      8.72 o
   3   1  15      107.40      102.05      6.58 o
   4   1  15        0.05        0.89      7.43 o
   5   1  15        3.64       -6.80      7.78 o
   6   1  15        0.14       -8.66      9.16 o
   7   1  15        0.13       -8.11     10.65 o
   8   1  15        3.64      -10.41     12.73 o
   9   1  15       86.73       93.45     51.40 o
  10   1  15       18.91       52.69     16.76 o
  11   1  15        0.77       21.70     40.08 o
 -20   2  15       20.11       27.01     23.43 o
 -19   2  15       35.43       28.17     13.71 o
 -18   2  15        0.71      -11.12     13.74 o
 -17   2  15       13.23        9.48     14.46 o
 -16   2  15        1.61       23.51     11.20 o
 -15   2  15       46.55       28.92     10.95 o
 -14   2  15      111.58       99.97      7.83 o
 -13   2  15       11.30       14.68      6.01 o
 -12   2  15      144.22      158.55     13.84 o
 -11   2  15      297.43      308.86     12.27 o
 -10   2  15       61.16       63.78      5.79 o
  -9   2  15       55.04       51.44      7.37 o
  -8   2  15      455.10      470.84     20.38 o
  -7   2  15      336.86      335.08     13.01 o
  -6   2  15      378.65      403.01     21.44 o
  -5   2  15       76.11       75.33     13.31 o
  -4   2  15        3.80       -7.39      7.39 o
  -3   2  15      196.12      182.79      9.07 o
  -2   2  15        4.06        1.39      7.80 o
  -1   2  15       43.55       44.25      6.35 o
   0   2  15      222.76      225.92     11.18 o
   1   2  15       97.26       97.97      6.59 o
   2   2  15      218.25      229.33     14.36 o
   3   2  15        3.46        7.33      6.56 o
   4   2  15       27.53       26.83      7.25 o
   5   2  15      120.27      110.06     10.10 o
   6   2  15       18.57       11.46      7.90 o
   7   2  15        1.71       14.34     10.54 o
   8   2  15        1.09        2.60     23.09 o
   9   2  15        0.12       11.52     15.83 o
  10   2  15        1.08       27.12     38.52 o
 -18   3  15       57.48       61.45     19.32 o
 -17   3  15       35.07       22.18     18.61 o
 -16   3  15        3.85       24.40     14.41 o
 -15   3  15       93.02       97.02     21.70 o
 -14   3  15      162.22      192.43     35.28 o
 -13   3  15        9.44        8.52      7.23 o
 -12   3  15       45.33       50.01      8.05 o
 -11   3  15       95.61       94.45     12.87 o
 -10   3  15       74.46       83.78      7.46 o
  -9   3  15       69.75       52.48      7.75 o
  -8   3  15       58.93       44.77      7.88 o
  -7   3  15      136.53      115.39     11.65 o
  -6   3  15      182.22      181.92      7.12 o
  -5   3  15      327.78      319.67     11.18 o
  -4   3  15       81.87       82.82      6.73 o
  -3   3  15       84.20       75.10      9.33 o
  -2   3  15      370.84      322.81     18.63 o
  -1   3  15       89.15       89.30      7.09 o
   0   3  15       14.54       13.87      5.28 o
   1   3  15       61.24       66.43      6.33 o
   2   3  15      138.77      134.86     10.57 o
   3   3  15       41.23       63.56     27.99 o
   4   3  15       27.43       27.47      8.46 o
   5   3  15       76.40       96.14     11.16 o
   6   3  15       87.49       71.48     11.24 o
   7   3  15       64.45       34.15     14.77 o
   8   3  15       11.26       40.69     27.26 o
 -15   4  15       11.64       13.85     24.88 o
 -14   4  15       20.45      -10.84     17.77 o
 -13   4  15        0.91        2.94     13.74 o
 -12   4  15        0.17       -3.77     16.00 o
 -11   4  15       18.97        5.71     13.29 o
 -10   4  15        0.01       -8.13      8.13 o
  -9   4  15        0.78       -6.60      9.18 o
  -8   4  15        1.76       -1.47      9.45 o
  -7   4  15        7.31        8.97      8.84 o
  -6   4  15        1.24       18.25      8.80 o
  -5   4  15        0.07       16.83      9.81 o
  -4   4  15       56.35       80.98      9.24 o
  -3   4  15      128.82      113.71     11.02 o
  -2   4  15        3.92        5.80     14.11 o
  -1   4  15       15.32        0.51      7.55 o
   0   4  15       31.10       23.08      8.99 o
   1   4  15        4.34       -8.31     16.61 o
   2   4  15        0.33       -3.39     34.96 o
   3   4  15       24.39       27.74     15.26 o
   4   4  15        0.37       36.53     17.11 o
   5   4  15        3.52       -0.11     39.03 o
   6   4  15       19.55        2.71     21.63 o
 -11   5  15       10.60      -10.29     28.79 o
 -10   5  15        0.23       -7.51     17.23 o
  -9   5  15        3.10       14.33     17.78 o
  -8   5  15       48.19       55.37     19.71 o
  -7   5  15        2.88       23.29     17.54 o
  -6   5  15        2.59        9.05     12.48 o
  -5   5  15        0.22      -10.77     10.77 o
  -4   5  15        0.95       -2.00     10.34 o
  -3   5  15        6.43       12.70     12.61 o
  -2   5  15        2.88        8.39     25.46 o
  -1   5  15        1.49       44.98     23.30 o
   0   5  15        7.44       27.60     26.41 o
   1   5  15        4.41       -4.81     37.50 o
 -20   0  16      155.37      198.48     30.11 o
 -19   0  16        0.86        3.39     22.45 o
 -18   0  16      195.00      177.64     21.33 o
 -17   0  16      196.10      227.56     16.37 o
 -16   0  16        9.29      -11.09     24.07 o
 -15   0  16      286.63      259.88     44.52 o
 -14   0  16      418.42      441.63     18.01 o
 -13   0  16       23.65       25.26     10.33 o
 -12   0  16       52.95       42.05     24.17 o
 -11   0  16      319.62      354.11     15.58 o
 -10   0  16       12.04       -3.55     14.58 o
  -9   0  16      617.34      620.61     29.33 o
  -8   0  16      745.17      815.22     26.42 o
  -7   0  16       28.93       17.24      8.62 o
  -6   0  16       68.45       87.05     16.65 o
  -5   0  16       59.57       60.05      9.59 o
  -4   0  16      152.93      158.84     28.65 o
  -3   0  16       47.64       49.68     13.56 o
  -2   0  16       97.50       95.22      9.63 o
  -1   0  16     1109.48     1186.25     55.06 o
   0   0  16       82.56       62.61      9.27 o
   1   0  16        5.08       -7.58      7.58 o
   2   0  16       34.17       15.02      9.91 o
   3   0  16      506.90      500.66     21.22 o
   4   0  16      116.49      111.62     21.97 o
   5   0  16       15.00       12.14     10.10 o
   6   0  16       23.09       14.85     20.28 o
   7   0  16       74.97       77.91     16.07 o
   8   0  16      116.24      123.62     24.34 o
   9   0  16        0.97      -14.24     24.41 o
 -20   1  16        0.22       -7.78     23.74 o
 -19   1  16       11.45       25.99     12.92 o
 -18   1  16       25.60       12.17     12.74 o
 -17   1  16       31.59       15.93     12.34 o
 -16   1  16       10.70        5.66      6.96 o
 -15   1  16      143.14      126.27      8.31 o
 -14   1  16        2.00        4.40      7.47 o
 -13   1  16       10.95        0.24      6.28 o
 -12   1  16       55.27       48.09      6.39 o
 -11   1  16       58.14       73.09      8.30 o
 -10   1  16       90.73       80.69      6.53 o
  -9   1  16       59.20       63.39      6.89 o
  -8   1  16      288.45      276.91      9.02 o
  -7   1  16      152.11      126.44     10.12 o
  -6   1  16        2.04       -8.71      8.71 o
  -5   1  16      106.79      103.82     13.43 o
  -4   1  16       29.54       26.76      6.42 o
  -3   1  16        7.15       -2.65     11.43 o
  -2   1  16       21.89       15.89      8.50 o
  -1   1  16       45.24       36.89      6.62 o
   0   1  16        0.92       -1.10      7.03 o
   1   1  16       96.63       68.48      7.25 o
   2   1  16       30.36       41.01      6.89 o
   3   1  16       31.33       17.58      5.53 o
   4   1  16       64.46       53.65      8.40 o
   5   1  16       10.67        5.95      8.02 o
   6   1  16       21.09       21.05     20.45 o
   7   1  16        1.40        2.89     16.41 o
   8   1  16       17.38       13.60     15.30 o
   9   1  16        3.95       27.93     17.94 o
  10   1  16        7.38       -6.21     27.69 o
 -19   2  16        3.72       -4.04     17.92 o
 -18   2  16       12.02       -6.94     20.38 o
 -17   2  16        0.00       24.31     15.17 o
 -16   2  16       20.34       12.96     10.37 o
 -15   2  16        1.57        6.84      9.48 o
 -14   2  16       19.58       20.46     11.08 o
 -13   2  16        5.42       -2.21      6.06 o
 -12   2  16       49.67       41.52      6.37 o
 -11   2  16       25.72       29.50      9.08 o
 -10   2  16        7.89        6.06      5.30 o
  -9   2  16        2.76       -5.48      7.16 o
  -8   2  16        5.90        4.92      7.03 o
  -7   2  16       44.07       41.23      7.25 o
  -6   2  16       23.10       21.03      7.40 o
  -5   2  16        2.17        2.89      7.12 o
  -4   2  16      324.43      316.15     11.53 o
  -3   2  16       67.26       53.37      6.94 o
  -2   2  16       42.05       43.07      6.89 o
  -1   2  16        9.20       13.36      5.96 o
   0   2  16       57.14       50.18      6.01 o
   1   2  16        1.38        0.00      5.80 o
   2   2  16        0.07        4.81      6.30 o
   3   2  16       58.13       64.72      8.01 o
   4   2  16        8.41        5.76      9.97 o
   5   2  16       12.67        3.86      8.95 o
   6   2  16       26.43       21.95     14.47 o
   7   2  16        8.60        6.91     14.40 o
   8   2  16        8.53       14.31     21.70 o
   9   2  16        0.38       -9.43     53.43 o
 -18   3  16        0.38       -9.98     26.38 o
 -17   3  16        7.53       -4.11     15.98 o
 -16   3  16        8.27        5.07     17.62 o
 -15   3  16        0.33       33.01     22.17 o
 -14   3  16        1.16      -16.80     16.80 o
 -13   3  16       21.94       20.79     13.26 o
 -12   3  16       10.20       17.89      9.21 o
 -11   3  16        1.03       -5.44      6.97 o
 -10   3  16        0.01        5.94      8.62 o
  -9   3  16        3.01       -3.32      8.13 o
  -8   3  16        0.61        9.63      7.09 o
  -7   3  16        7.86       16.75      7.82 o
  -6   3  16       25.92       12.52      5.72 o
  -5   3  16        1.43       -3.38      6.72 o
  -4   3  16       40.25       44.04      7.50 o
  -3   3  16       18.94       23.61      6.55 o
  -2   3  16        4.61       20.67      6.89 o
  -1   3  16        0.32       10.43      6.66 o
   0   3  16       25.96       30.94      6.71 o
   1   3  16        7.44       13.48     12.63 o
   2   3  16       11.42       -4.94      5.69 o
   3   3  16      200.14      216.89     30.64 o
   4   3  16       15.45        5.16     11.29 o
   5   3  16        0.29       23.14     14.26 o
   6   3  16       14.95       12.54     15.27 o
   7   3  16       17.26        4.60      9.46 o
   8   3  16        0.63       11.46     20.28 o
 -15   4  16       42.46        3.39     52.35 o
 -14   4  16       53.53       58.83     18.41 o
 -13   4  16       58.99       33.77     17.47 o
 -12   4  16       52.98       34.68     17.58 o
 -11   4  16       48.11       44.76     17.48 o
 -10   4  16       25.02       15.29     12.92 o
  -9   4  16       76.17       77.62     13.65 o
  -8   4  16      114.00      118.97     12.02 o
  -7   4  16       52.62       49.94     11.58 o
  -6   4  16       44.87       55.18     15.60 o
  -5   4  16       65.28       83.42     11.02 o
  -4   4  16       95.22      100.92     11.67 o
  -3   4  16      116.35      140.40     13.77 o
  -2   4  16       60.60       50.34     11.93 o
  -1   4  16       75.61       93.95     13.33 o
   0   4  16       75.43       87.72     18.44 o
   1   4  16       33.05       66.79     19.38 o
   2   4  16       11.82       18.97     17.05 o
   3   4  16       29.10       86.94     27.87 o
   4   4  16       69.60       73.85     32.68 o
   5   4  16       33.15       39.40     37.23 o
 -10   5  16        1.33        4.00     26.31 o
  -9   5  16        0.36        7.68     19.51 o
  -8   5  16        3.78       10.24     14.96 o
  -7   5  16        0.09      -16.71     16.71 o
  -6   5  16        0.02        7.38      9.11 o
  -5   5  16       10.17       14.82     16.83 o
  -4   5  16        1.08       20.54     14.94 o
  -3   5  16        2.29      -23.30     32.89 o
  -2   5  16        3.81      -17.77     18.29 o
  -1   5  16       14.95       -0.58     27.27 o
   0   5  16        0.04      -18.24     44.69 o
 -20   1  17       11.37       -0.20     20.41 o
 -19   1  17       82.95       82.49     16.05 o
 -18   1  17        1.43      -12.19     12.19 o
 -17   1  17        7.12       -4.37     24.75 o
 -16   1  17        4.04       16.33      6.83 o
 -15   1  17        5.92        8.34      7.13 o
 -14   1  17        8.69        4.77      8.08 o
 -13   1  17        7.91        4.96      9.74 o
 -12   1  17       32.88       30.95      6.52 o
 -11   1  17       66.11       63.68      6.56 o
 -10   1  17      189.58      199.25     10.26 o
  -9   1  17        8.02        5.50      6.58 o
  -8   1  17        5.18       -5.56      5.97 o
  -7   1  17      491.52      523.33     20.27 o
  -6   1  17      464.48      485.66     14.40 o
  -5   1  17        2.15        3.16      6.26 o
  -4   1  17       41.19       21.62      6.43 o
  -3   1  17      334.20      338.17     20.97 o
  -2   1  17       10.52       -4.53      6.09 o
  -1   1  17        2.21        2.81      6.18 o
   0   1  17       58.67       77.69     14.61 o
   1   1  17       33.32       37.42      7.74 o
   2   1  17      199.40      202.10      9.77 o
   3   1  17        0.86       -0.98      6.19 o
   4   1  17       17.25        2.37      5.77 o
   5   1  17       14.88       12.02     11.52 o
   6   1  17       10.14       16.88     13.43 o
   7   1  17        0.00      -13.77     34.92 o
   8   1  17        0.08        3.86     28.38 o
   9   1  17       15.87       30.48     22.81 o
 -19   2  17        4.41       -9.43     27.06 o
 -18   2  17       12.12       32.69     20.93 o
 -17   2  17       20.76       35.94     17.75 o
 -16   2  17        8.30       28.48     17.83 o
 -15   2  17        2.04      -11.09     13.53 o
 -14   2  17        4.58       10.54      7.80 o
 -13   2  17        0.47        3.56      8.97 o
 -12   2  17       42.67       37.16      6.45 o
 -11   2  17       42.19       30.13      6.04 o
 -10   2  17      212.63      198.65      8.34 o
  -9   2  17      141.98      157.19      9.88 o
  -8   2  17        3.79       10.31      7.87 o
  -7   2  17      119.71      123.65      8.99 o
  -6   2  17       19.33       26.60      7.88 o
  -5   2  17       45.20       25.57      8.53 o
  -4   2  17      168.74      174.51     12.44 o
  -3   2  17      146.46      159.43     12.78 o
  -2   2  17      155.62      143.66      8.51 o
  -1   2  17       71.24       67.34      8.85 o
   0   2  17      118.19      120.15      9.70 o
   1   2  17       40.73       41.06      6.07 o
   2   2  17      206.08      201.69     10.74 o
   3   2  17      253.67      274.97     12.99 o
   4   2  17        2.56        4.63     12.27 o
   5   2  17       29.87       42.02     14.73 o
   6   2  17       84.27       74.62     22.94 o
   7   2  17       11.62       18.62     15.72 o
   8   2  17        2.92       18.24     42.04 o
 -17   3  17       36.02       14.22     24.30 o
 -16   3  17        1.48       -7.30     17.62 o
 -15   3  17       27.76       27.66     19.64 o
 -14   3  17       88.81       71.33     20.65 o
 -13   3  17        7.81        6.47     24.56 o
 -12   3  17       36.75       20.99     19.49 o
 -11   3  17       40.02       47.43     14.29 o
 -10   3  17       29.65       35.86      9.26 o
  -9   3  17       42.39       51.32      9.04 o
  -8   3  17       19.10       17.59     12.00 o
  -7   3  17       15.98       15.44      4.64 o
  -6   3  17       82.04       79.83      7.32 o
  -5   3  17       40.35       34.41      7.59 o
  -4   3  17       24.17       39.90      9.84 o
  -3   3  17      100.63      101.94      8.07 o
  -2   3  17       27.82       43.82      6.68 o
  -1   3  17       64.20       62.21     10.51 o
   0   3  17       30.91       34.12      7.70 o
   1   3  17        8.50        5.51      6.38 o
   2   3  17       44.76       38.90     13.61 o
   3   3  17        4.80        9.11     13.73 o
   4   3  17       13.22       45.59     16.37 o
   5   3  17       27.54       16.86     16.33 o
   6   3  17       15.72       18.47     26.12 o
 -13   4  17       21.14       27.47     17.43 o
 -12   4  17       10.90       -3.44     15.08 o
 -11   4  17       15.32       -5.19     20.56 o
 -10   4  17        1.43      -12.31     12.31 o
  -9   4  17        0.01       -2.19     15.17 o
  -8   4  17       53.53       70.33     11.90 o
  -7   4  17       11.46       20.60     16.05 o
  -6   4  17        8.83       10.57     15.35 o
  -5   4  17       69.01       85.46     14.27 o
  -4   4  17        0.74      -12.57     12.57 o
  -3   4  17        3.83       -1.03     12.65 o
  -2   4  17        8.62       22.45     15.03 o
  -1   4  17        7.36        7.15     15.46 o
   0   4  17        0.62       23.63     15.75 o
   1   4  17        0.93        5.42     17.38 o
   2   4  17        0.03       15.92     22.17 o
   3   4  17        0.78        0.68     35.67 o
  -7   5  17        4.86       59.93     20.89 o
  -6   5  17       21.32       39.97     16.60 o
  -5   5  17       27.96       32.55     23.73 o
  -4   5  17        0.09        5.36     24.28 o
 -20   0  18       57.29       45.50     26.31 o
 -19   0  18       30.92       43.40     25.02 o
 -18   0  18        3.52      -10.78     21.02 o
 -17   0  18      101.15       68.81     42.11 o
 -16   0  18        6.67       -6.78     11.96 o
 -15   0  18       80.60       68.56     18.11 o
 -14   0  18        0.03       -1.54     14.21 o
 -13   0  18       51.03       43.41     15.87 o
 -12   0  18        5.16       13.88     10.32 o
 -11   0  18      189.95      179.98     13.74 o
 -10   0  18      229.24      211.93     12.88 o
  -9   0  18      451.85      491.31     24.89 o
  -8   0  18       12.46       10.86     11.03 o
  -7   0  18       16.75        3.32      8.49 o
  -6   0  18        2.19        1.16      8.41 o
  -5   0  18        0.08       16.61      8.85 o
  -4   0  18        0.43       -9.51      9.51 o
  -3   0  18      103.40       75.69     10.00 o
  -2   0  18        1.47        6.48     14.17 o
  -1   0  18        0.01        7.80     13.22 o
   0   0  18        1.73        5.79      9.58 o
   1   0  18       16.48        0.82     24.75 o
   2   0  18        6.59        9.11     12.17 o
   3   0  18       23.42       21.08     12.16 o
   4   0  18       83.51       86.88     13.28 o
   5   0  18       57.67       94.10     20.67 o
   6   0  18        9.23       36.48     24.21 o
   7   0  18       11.35       34.65     28.48 o
   8   0  18        5.78       12.88     24.55 o
 -19   1  18        2.32       10.03     23.34 o
 -18   1  18       32.94       51.43     15.83 o
 -17   1  18       13.08        6.00     11.48 o
 -16   1  18       11.35        6.43     14.76 o
 -15   1  18       72.23       60.41      8.54 o
 -14   1  18       27.59       13.40      8.21 o
 -13   1  18       67.56       70.77      7.98 o
 -12   1  18      149.88      173.53     10.00 o
 -11   1  18      138.55      148.94      9.01 o
 -10   1  18        0.38        3.47      6.98 o
  -9   1  18      120.14      123.92      7.86 o
  -8   1  18      164.88      173.79     10.75 o
  -7   1  18       27.34       38.52      9.05 o
  -6   1  18        9.30       -0.54      4.54 o
  -5   1  18        0.72       -5.83      5.83 o
  -4   1  18      139.96      117.08     13.47 o
  -3   1  18        5.66        3.55      7.80 o
  -2   1  18        1.59       -5.23      8.78 o
  -1   1  18      144.29      128.98     15.64 o
   0   1  18      104.08      112.98     10.23 o
   1   1  18       36.71       51.84      8.24 o
   2   1  18        1.20       -4.10      6.51 o
   3   1  18       54.66       56.82      6.44 o
   4   1  18       42.14       59.83     12.66 o
   5   1  18       33.80       31.77     16.57 o
   6   1  18        2.65      -17.18     25.09 o
   7   1  18       36.12       77.82     31.09 o
   8   1  18       37.80       59.81     35.47 o
 -18   2  18        7.37       -1.36     21.04 o
 -17   2  18        1.11        2.99     20.01 o
 -16   2  18        5.64      -17.58     17.58 o
 -15   2  18        0.23       -1.81      5.49 o
 -14   2  18        2.76      -11.38     11.38 o
 -13   2  18       47.01       52.70      8.52 o
 -12   2  18       37.32       44.86      8.57 o
 -11   2  18        0.03        9.19      6.44 o
 -10   2  18       62.08       48.60      7.53 o
  -9   2  18       14.65       20.01      8.53 o
  -8   2  18      171.17      161.01      9.22 o
  -7   2  18       13.47       14.44      8.25 o
  -6   2  18       47.26       37.29      9.99 o
  -5   2  18        1.46        0.10      8.47 o
  -4   2  18        0.79       -7.33      8.07 o
  -3   2  18       17.97       27.90      7.66 o
  -2   2  18       29.64       33.25      8.26 o
  -1   2  18        4.98        8.95      7.26 o
   0   2  18        0.44       -4.91      6.54 o
   1   2  18        0.04        3.01      5.59 o
   2   2  18       35.20       35.17      9.82 o
   3   2  18       36.76       29.78     10.23 o
   4   2  18       20.71       23.04     13.58 o
   5   2  18        0.09      -12.40     16.18 o
   6   2  18        3.17       36.90     46.82 o
   7   2  18        6.92      -29.02     41.84 o
 -17   3  18        2.68       21.02     37.97 o
 -16   3  18        0.01      -14.26     17.70 o
 -15   3  18       15.85       -0.48     16.08 o
 -14   3  18       51.09       56.55     27.23 o
 -13   3  18       41.69       54.43     26.60 o
 -12   3  18      103.91      137.47     32.21 o
 -11   3  18       95.58      101.12     11.23 o
 -10   3  18        4.52       -6.78     15.52 o
  -9   3  18       50.25       40.86     10.33 o
  -8   3  18      183.56      201.53     11.74 o
  -7   3  18        3.78       -1.35      9.40 o
  -6   3  18        2.44        2.16      8.03 o
  -5   3  18        7.69       -2.86      8.20 o
  -4   3  18       14.87        3.53      8.41 o
  -3   3  18        1.17       22.02     10.24 o
  -2   3  18        2.25        7.55      8.71 o
  -1   3  18       35.61       25.49     10.02 o
   0   3  18       40.06       62.31     14.00 o
   1   3  18      100.23      109.14     15.73 o
   2   3  18        3.66       14.47     14.02 o
   3   3  18        8.72       20.49     17.69 o
   4   3  18       69.95      103.89     21.39 o
   5   3  18       17.72       14.00     49.23 o
 -13   4  18        4.59       10.78     31.13 o
 -12   4  18        8.73       30.44     20.79 o
 -11   4  18        0.00        6.35     21.60 o
 -10   4  18        6.65      -13.24     15.06 o
  -9   4  18        3.50       -1.79     16.70 o
  -8   4  18        1.31       15.92     14.60 o
  -7   4  18        2.70        7.17     21.49 o
  -6   4  18       15.55       20.77     14.39 o
  -5   4  18       12.34      -13.98     13.98 o
  -4   4  18        0.60      -12.69     12.69 o
  -3   4  18        1.50      -14.72     14.72 o
  -2   4  18        4.05       -4.05     13.92 o
  -1   4  18        0.92        5.36     13.75 o
   0   4  18        0.36      146.14    156.68 o
   1   4  18        5.46      -15.66     44.96 o
 -19   1  19       13.62       -4.21     47.70 o
 -18   1  19        0.23       -8.79     15.53 o
 -17   1  19       10.64       15.85     13.64 o
 -16   1  19        8.72       -2.80     12.22 o
 -15   1  19       17.24       18.49      7.81 o
 -14   1  19       25.24       24.77      8.68 o
 -13   1  19        0.18       -0.09      7.68 o
 -12   1  19       38.43       37.41      7.51 o
 -11   1  19        2.94        7.00      7.05 o
 -10   1  19       18.75       15.59      7.19 o
  -9   1  19       17.50       23.65      6.60 o
  -8   1  19       24.62       17.70      9.38 o
  -7   1  19        1.48       -6.98      6.98 o
  -6   1  19       47.19       36.23     12.14 o
  -5   1  19       10.47       12.20      7.39 o
  -4   1  19       90.78       86.03      8.29 o
  -3   1  19       75.60       83.12     10.33 o
  -2   1  19      184.03      168.12     13.86 o
  -1   1  19      134.42      149.75     10.18 o
   0   1  19      103.27      107.94      9.44 o
   1   1  19        8.27       11.54      8.45 o
   2   1  19        1.17       -4.28      8.71 o
   3   1  19       34.02       11.52     11.47 o
   4   1  19        3.53      -13.56     13.56 o
   5   1  19        5.28      -21.56     21.56 o
   6   1  19        5.81       45.20     29.53 o
   7   1  19        5.10        1.37     29.80 o
 -18   2  19        3.97       14.85     22.31 o
 -17   2  19       31.90       41.28     23.36 o
 -16   2  19        0.03      -11.70     23.94 o
 -15   2  19       10.01       40.75     19.26 o
 -14   2  19       22.04       25.69     10.67 o
 -13   2  19       20.52       19.89      8.67 o
 -12   2  19       39.00       50.14     18.53 o
 -11   2  19       36.49       39.30      7.76 o
 -10   2  19      469.18      480.32     15.83 o
  -9   2  19      177.70      199.36     12.72 o
  -8   2  19        4.27       14.41      8.51 o
  -7   2  19       99.74       98.19     12.52 o
  -6   2  19      184.44      190.73     11.29 o
  -5   2  19       13.01       18.75     11.51 o
  -4   2  19       45.00       31.84      9.78 o
  -3   2  19      187.77      175.14     12.03 o
  -2   2  19       55.30       47.67      7.86 o
  -1   2  19      112.08      122.35     13.50 o
   0   2  19       60.36       65.69      9.54 o
   1   2  19       15.99       34.40     11.23 o
   2   2  19      249.87      272.84     14.86 o
   3   2  19       96.07      104.07     15.00 o
   4   2  19        0.05      -13.47     13.47 o
   5   2  19        1.16       24.36     17.26 o
   6   2  19        7.35       46.93     33.91 o
 -16   3  19       14.60       27.80     19.03 o
 -15   3  19        7.16       21.52     21.06 o
 -14   3  19       33.68       53.83     28.07 o
 -13   3  19       11.14       54.80     25.02 o
 -12   3  19        1.40       43.31     24.68 o
 -11   3  19       16.32       -7.73     16.84 o
 -10   3  19       44.36       27.69     20.44 o
  -9   3  19       23.21       25.90     11.61 o
  -8   3  19       16.19       -9.04     12.44 o
  -7   3  19       60.09       49.98     12.10 o
  -6   3  19       46.04       47.68     10.33 o
  -5   3  19       49.40       50.54     11.20 o
  -4   3  19       28.55       53.51     12.72 o
  -3   3  19       14.02       16.97      9.48 o
  -2   3  19       15.30       -3.34     11.36 o
  -1   3  19       24.60       29.56     16.65 o
   0   3  19       18.26       26.60     15.89 o
   1   3  19        0.01       13.54     21.08 o
   2   3  19       37.12      -12.68     22.65 o
   3   3  19       59.17       61.80     24.95 o
   4   3  19        1.89      -26.31     29.63 o
 -12   4  19       14.80        1.36     21.16 o
 -11   4  19        1.11        6.10     36.69 o
 -10   4  19        6.54      -15.53     17.97 o
  -9   4  19        0.09        3.12     17.30 o
  -8   4  19       19.93       10.31     14.80 o
  -7   4  19       20.63       20.26     17.66 o
  -6   4  19       12.09       31.94     21.77 o
  -5   4  19       19.57       23.08     13.47 o
  -4   4  19       16.95       33.63     17.50 o
  -3   4  19        3.81       32.05     27.23 o
  -2   4  19       15.44       17.09     30.07 o
  -1   4  19        5.72      -23.73     52.21 o
   0   4  19        0.40        0.68     38.38 o
 -19   0  20       53.04       65.57     27.87 o
 -18   0  20      114.58      112.29     29.84 o
 -17   0  20       32.76       28.48     19.73 o
 -16   0  20       80.80       70.98     24.65 o
 -15   0  20       75.74       57.50     24.92 o
 -14   0  20       46.52       64.47     17.31 o
 -13   0  20      346.78      350.82     30.92 o
 -12   0  20      226.81      292.33     69.07 o
 -11   0  20      188.89      183.90     29.80 o
 -10   0  20      139.39      154.60     13.51 o
  -9   0  20      104.14      122.91     14.70 o
  -8   0  20       17.34       21.27      9.53 o
  -7   0  20      100.33       89.11     10.62 o
  -6   0  20      149.00      153.15     11.38 o
  -5   0  20       34.54       43.63     11.67 o
  -4   0  20      264.95      275.01     15.23 o
  -3   0  20       57.91       83.34     12.56 o
  -2   0  20       21.28       -5.45     12.70 o
  -1   0  20      147.14      170.74     28.21 o
   0   0  20      131.63       98.97     18.11 o
   1   0  20       94.94       78.41     15.96 o
   2   0  20       30.78       61.20     16.91 o
   3   0  20        2.56      -17.56     22.92 o
   4   0  20        5.64      -16.27     31.94 o
   5   0  20       17.10      -34.72     34.72 o
   6   0  20        4.43        7.46     24.48 o
 -18   1  20        0.01       -4.17     17.35 o
 -17   1  20        2.31       11.74     17.43 o
 -16   1  20       14.71       -4.75     11.13 o
 -15   1  20        1.10       -0.48      9.00 o
 -14   1  20        0.68        2.43     10.64 o
 -13   1  20        8.25       11.74      7.74 o
 -12   1  20       63.00      100.54    121.44 o
 -11   1  20        7.91       -4.46      8.65 o
 -10   1  20        6.39        3.32      8.61 o
  -9   1  20       59.98       63.63     13.64 o
  -8   1  20        0.36       -2.31      7.25 o
  -7   1  20       11.18        7.86      8.45 o
  -6   1  20        0.04      -12.31     12.31 o
  -5   1  20        6.45        4.37      8.36 o
  -4   1  20        0.12       -8.44      8.44 o
  -3   1  20        4.90        3.69      8.12 o
  -2   1  20       64.97       85.36      9.13 o
  -1   1  20       13.84        8.13     10.38 o
   0   1  20        2.70       -1.10      9.57 o
   1   1  20       63.52       79.05     13.28 o
   2   1  20       13.53       27.95     13.89 o
   3   1  20        8.14        8.34     15.36 o
   4   1  20       28.94       12.21     26.38 o
   5   1  20        5.74      -10.97     22.38 o
   6   1  20        0.14       21.31     27.02 o
 -17   2  20        0.21       -4.46     52.99 o
 -16   2  20       18.72       59.60     24.18 o
 -15   2  20        7.56       23.70     23.63 o
 -14   2  20        1.54       -6.83     21.37 o
 -13   2  20        0.64       10.87     13.22 o
 -12   2  20        1.56      -14.99     14.99 o
 -11   2  20        0.94       21.71     11.90 o
 -10   2  20        3.49       -5.48      9.84 o
  -9   2  20       18.17       32.32     10.52 o
  -8   2  20       36.53       27.60     18.48 o
  -7   2  20       34.97       26.36     13.69 o
  -6   2  20        1.11       -9.45     10.85 o
  -5   2  20        4.00       12.97     12.06 o
  -4   2  20       36.66       34.99     10.63 o
  -3   2  20        3.20       -8.23     10.39 o
  -2   2  20        8.53       -4.49      5.59 o
  -1   2  20        0.03      -10.48     13.20 o
   0   2  20       11.52       24.52     11.86 o
   1   2  20        0.29        2.09     13.02 o
   2   2  20        0.58       11.41     14.31 o
   3   2  20       38.99       21.93     15.16 o
   4   2  20       15.95       22.98     20.39 o
 -15   3  20        0.00      -18.92     38.52 o
 -14   3  20        0.45        9.86     28.96 o
 -13   3  20       42.22       34.85     25.76 o
 -12   3  20        5.10        5.69     20.88 o
 -11   3  20        9.36       28.42     22.47 o
 -10   3  20      182.12      213.44     40.42 o
  -9   3  20       56.77       73.11     31.31 o
  -8   3  20       14.55       30.85     14.62 o
  -7   3  20       28.75       35.99     23.63 o
  -6   3  20       56.09       31.00     16.19 o
  -5   3  20       80.20       83.04     16.63 o
  -4   3  20       38.54       47.02     19.56 o
  -3   3  20       33.15       50.31     14.10 o
  -2   3  20       13.26        8.72     16.22 o
  -1   3  20        1.49       -9.19     17.56 o
   0   3  20        3.45        8.59     19.21 o
   1   3  20       13.94      -11.36     32.28 o
   2   3  20       16.53       13.05     27.25 o
   3   3  20        2.18      -32.62     32.62 o
 -11   4  20       60.57       29.02     40.69 o
 -10   4  20        9.25      -22.65     22.65 o
  -9   4  20       14.60       22.88     29.90 o
  -8   4  20       63.64       67.17     26.48 o
  -7   4  20       43.97       52.57     16.05 o
  -6   4  20       60.55       44.66     20.59 o
  -5   4  20       24.38        3.58     24.59 o
  -4   4  20       49.95       66.08     59.13 o
  -3   4  20       75.44      105.78     46.59 o
  -2   4  20        1.53       16.27     42.65 o
 -18   1  21        0.08       10.10     29.09 o
 -17   1  21        2.78        3.08     21.35 o
 -16   1  21        0.56       -2.23     13.64 o
 -15   1  21       13.42        4.71     15.46 o
 -14   1  21        5.92       -3.77     11.08 o
 -13   1  21        1.17        0.27     11.50 o
 -12   1  21       10.15       10.26     15.76 o
 -11   1  21        3.74       -0.24     11.62 o
 -10   1  21       80.31       75.35     11.21 o
  -9   1  21       99.15      104.91     10.09 o
  -8   1  21       22.45       12.30     10.15 o
  -7   1  21       49.14       53.75     11.07 o
  -6   1  21       25.97       33.10     10.85 o
  -5   1  21       11.62        4.87      9.08 o
  -4   1  21       25.42       25.11     10.02 o
  -3   1  21       82.49       88.73     10.66 o
  -2   1  21       86.79       62.78     10.99 o
  -1   1  21       63.13       59.06     12.21 o
   0   1  21       31.89       45.23     26.74 o
   1   1  21        0.80        6.19     16.99 o
   2   1  21       19.02        2.66     18.11 o
   3   1  21       22.32       60.56     27.79 o
 -16   2  21        1.67        0.29     54.21 o
 -15   2  21       26.29       11.20     32.52 o
 -14   2  21       62.11       67.70     25.34 o
 -13   2  21        1.57       31.83     37.26 o
 -12   2  21       37.44       44.98     18.99 o
 -11   2  21       39.10       51.25     15.36 o
 -10   2  21        3.40       -2.35     11.87 o
  -9   2  21       14.60       21.31     15.75 o
  -8   2  21       52.46       46.30     12.13 o
  -7   2  21       43.96       33.49     12.16 o
  -6   2  21       19.22        5.78     13.20 o
  -5   2  21       27.43       50.23     14.14 o
  -4   2  21       22.14       17.10     11.90 o
  -3   2  21       15.16       10.20     10.13 o
  -2   2  21       80.06       89.11     14.99 o
  -1   2  21       66.64       83.86     15.95 o
   0   2  21       42.64       51.13     18.83 o
   1   2  21       22.00       29.19     14.94 o
   2   2  21       14.11      -24.70     24.70 o
   3   2  21       24.12       12.88     24.55 o
 -14   3  21       29.55       57.10     31.50 o
 -13   3  21       72.43       71.91     23.65 o
 -12   3  21       16.60       16.68     23.74 o
 -11   3  21        2.06      -26.13     26.13 o
 -10   3  21      102.32      105.81     22.02 o
  -9   3  21       63.41       51.43     15.69 o
  -8   3  21       10.18       36.10     15.16 o
  -7   3  21       50.45       54.70     21.38 o
  -6   3  21       80.50       73.19     16.92 o
  -5   3  21       83.27      109.68     21.58 o
  -4   3  21       39.33       56.94     14.82 o
  -3   3  21       20.97      214.52    204.59 o
  -2   3  21       62.36       47.93     26.58 o
  -1   3  21       48.24       39.88     63.03 o
   0   3  21        4.07      -13.58     25.66 o
 -17   0  22        0.15       -7.46     28.48 o
 -16   0  22       11.35       16.95     25.70 o
 -15   0  22       13.40       34.09     15.66 o
 -14   0  22       19.78       33.54     18.09 o
 -13   0  22       14.03       35.13     17.03 o
 -12   0  22       41.27       26.23     13.91 o
 -11   0  22        0.23       -7.68     16.28 o
 -10   0  22        0.45        2.14     13.78 o
  -9   0  22        4.89       16.43     17.96 o
  -8   0  22        1.60        9.76     14.83 o
  -7   0  22        0.01      -13.16     13.16 o
  -6   0  22        1.03        1.02      6.22 o
  -5   0  22       17.67       16.24     18.43 o
  -4   0  22       14.76        5.47     13.60 o
  -3   0  22       50.30       22.80     18.13 o
  -2   0  22        9.38       10.45     16.56 o
  -1   0  22        0.16       28.58     19.32 o
   0   0  22        0.00        4.00     29.63 o
   1   0  22       95.36       90.87     31.74 o
   2   0  22        6.40       -4.81     26.51 o
 -17   1  22       25.10      -23.73     33.97 o
 -16   1  22      127.06       75.64     48.69 o
 -15   1  22       44.93       63.23     19.97 o
 -14   1  22       20.00       29.11     12.96 o
 -13   1  22      165.42      142.82     16.28 o
 -12   1  22      137.42      150.67     13.57 o
 -11   1  22      105.64       87.10     15.86 o
 -10   1  22      147.80      184.76     17.80 o
  -9   1  22      135.19      159.67     12.28 o
  -8   1  22       51.42       61.93     13.17 o
  -7   1  22      109.78      118.31     21.96 o
  -6   1  22       78.91       81.57     17.46 o
  -5   1  22       47.96       70.76     12.83 o
  -4   1  22      164.81      174.28     13.88 o
  -3   1  22      116.15      116.25     13.48 o
  -2   1  22       38.74       42.88     15.04 o
  -1   1  22       39.75       45.53     15.99 o
   0   1  22       76.76       79.33     22.84 o
   1   1  22       48.55       53.29     23.12 o
   2   1  22       55.53       12.21     41.97 o
 -15   2  22       14.89        4.87     26.18 o
 -14   2  22        0.64       12.51     27.46 o
 -13   2  22        8.52      -25.33     25.33 o
 -12   2  22        6.59       34.67     25.80 o
 -11   2  22        3.65       25.47     13.99 o
 -10   2  22       20.12       24.74     17.00 o
  -9   2  22        7.25      -15.14     15.14 o
  -8   2  22        2.94       34.81     15.86 o
  -7   2  22       15.27       19.19     18.20 o
  -6   2  22        2.45      -10.85     17.29 o
  -5   2  22       37.32       39.02     34.74 o
  -4   2  22        5.09       17.17     14.96 o
  -3   2  22       24.43       39.23     15.32 o
  -2   2  22       39.79       20.30     19.59 o
  -1   2  22        0.37       32.22     18.76 o
   0   2  22        0.23        7.19     23.49 o
 -12   3  22       21.65      -24.48     27.06 o
 -11   3  22       13.80       54.48     28.15 o
 -10   3  22       41.03       42.38     28.51 o
  -9   3  22        0.07        0.71     26.01 o
  -8   3  22        2.63        7.94     17.70 o
  -7   3  22        0.07        8.06     19.47 o
  -6   3  22        0.37      -13.12     13.12 o
  -5   3  22       18.21       30.55     28.23 o
  -4   3  22       20.53        8.89     22.98 o
  -3   3  22       25.69       31.36     29.14 o
  -2   3  22       34.01       23.73     23.87 o
 -15   1  23        6.30       30.30     32.79 o
 -14   1  23       14.30       -7.60     21.02 o
 -13   1  23       15.36       15.76     19.34 o
 -12   1  23       28.02       22.71     13.50 o
 -11   1  23        4.05       18.56     13.26 o
 -10   1  23       13.69       17.42     17.04 o
  -9   1  23        0.26       -4.88     15.04 o
  -8   1  23        0.09        5.21     22.34 o
  -7   1  23        2.52        7.27     14.20 o
  -6   1  23       17.37       15.89     13.72 o
  -5   1  23       52.87       46.88     13.81 o
  -4   1  23       47.91       72.10     15.36 o
  -3   1  23        1.30       16.76     22.62 o
  -2   1  23       19.10        1.74     18.28 o
  -1   1  23       33.40       28.89     22.00 o
   0   1  23       11.74        2.60     22.23 o
   1   1  23       14.89       -6.64     56.22 o
 -14   2  23       52.74       41.36     43.53 o
 -13   2  23       34.22       -2.74     40.21 o
 -12   2  23       30.21       46.24     29.18 o
 -11   2  23        1.61       28.48     39.77 o
 -10   2  23       23.83       10.59     17.51 o
  -9   2  23       79.92       83.62     25.43 o
  -8   2  23       28.49       33.83     17.74 o
  -7   2  23        9.21      -11.74     15.58 o
  -6   2  23       32.83       32.50     17.70 o
  -5   2  23       99.30      109.54     18.37 o
  -4   2  23        6.40        7.20     18.76 o
  -3   2  23        6.43        8.88     22.31 o
  -2   2  23      155.78      210.35     43.81 o
  -1   2  23      109.66       34.04     51.67 o
 -10   3  23       19.71       38.71     25.60 o
  -9   3  23       42.28       51.12     32.34 o
  -8   3  23       27.63       21.84     26.61 o
  -7   3  23       46.33      -22.04     22.04 o
  -6   3  23       36.44        8.01     21.58 o
  -5   3  23        5.17      -34.65     38.65 o
 -14   0  24       75.76       82.59     32.68 o
 -13   0  24      141.62      140.98     28.48 o
 -12   0  24       89.45       48.69     28.34 o
 -11   0  24       71.55       91.96     22.06 o
 -10   0  24      231.45      302.57     30.79 o
  -9   0  24      143.13      143.49     45.57 o
  -8   0  24       45.85       13.31     25.34 o
  -7   0  24      173.24      182.95     32.62 o
  -6   0  24      147.64      151.85     22.18 o
  -5   0  24       47.25       72.24     21.93 o
  -4   0  24      132.63       99.77     22.66 o
  -3   0  24      289.09      380.42     32.48 o
  -2   0  24      121.91       62.25     35.33 o
  -1   0  24       43.92       79.34     41.30 o
 -14   1  24        6.51       42.72     43.94 o
 -13   1  24        0.15       -1.91     26.41 o
 -12   1  24        0.00      -14.31     14.31 o
 -11   1  24        1.32        9.17     17.24 o
 -10   1  24        0.05       18.79     19.40 o
  -9   1  24       16.70       47.83     20.41 o
  -8   1  24        2.26       -3.88     30.83 o
  -7   1  24        8.07       22.49     16.47 o
  -6   1  24        7.67       28.28     14.19 o
  -5   1  24        0.06        8.78     15.83 o
  -4   1  24        8.67       11.73     20.34 o
  -3   1  24        1.26        7.04     25.10 o
  -2   1  24        0.20        0.00      6.78 o
  -1   1  24        9.90       35.26     38.65 o
 -12   2  24       24.76       71.20     37.77 o
 -11   2  24       11.01      -10.85     26.70 o
 -10   2  24        1.23      -15.02     16.82 o
  -9   2  24       40.59       48.46     22.36 o
  -8   2  24       33.67       20.33     27.23 o
  -7   2  24        8.36       -8.09     20.96 o
  -6   2  24       13.93       14.70     22.01 o
  -5   2  24       59.60       42.41     25.03 o
 -11   1  25        0.42        2.25     26.16 o
 -10   1  25       12.88      -20.56     36.99 o
  -9   1  25        6.93       31.71     27.26 o
  -8   1  25       18.41       23.43     21.23 o
  -7   1  25        0.06        3.33     19.85 o
  -6   1  25        1.68        3.33     25.94 o
  -5   1  25       79.20       67.72     22.82 o
  -4   1  25       17.76       24.48     54.38 o
 
